# Supplementary material for: Pathogenomics and Evolutionary Epidemiology of Multi-Drug Resistant Clinical Klebsiella pneumoniae Isolated from Pretoria, South Africa
Source: Sci Rep. 2020 Jan 27;10:1232. doi: 10.1038/s41598-020-58012-8 (PMC6985128; doi:10.1038/s41598-020-58012-8)
Supplement: Supplementary file 1 — Supplementary Table S1. [file 41598_2020_58012_MOESM1_ESM.xlsx]

## Sheet: General Table
Sample code	Accession number	Px Age	Px Gender	Specimen source	Referral hospital	ESBL	Organism	MLST Clone	Integron	Resistance genes	Plasmids	pMLST	CRISPR	L50	N50	Number of contigs	genome size (Mbp)
E041	NXJA00000000	56	M	Urine	kalafong	+	K. pneumoniae	ST-15	In388	aac(3)-IIa, aadA1, strB, strA, sul1, sul2, fosA, oqxA, oqxB, QnrS1, dfrA15, catB3, catA1,blaTEM-1B, blaCTX-M-15, blaSHV-28, blaOXA-1, aac(6')Ib-cr	NA	IncF[Unknown ST], IncHI1[Unknown ST]	4	61	26869	642	5.5
K104	NXKL00000000	Missing	Missing	Diverse	kalafong	+	K. pneumoniae	ST-15	In388	aac(3)-IIa, aadA1, strB, strA, sul1, sul2, fosA, oqxA, oqxB, dfrA15, tet(A), catB3, catA1, blaCTX-M-15, blaSHV-28, blaTEM-1B, blaOXA-1, aac(6')Ib-cr	IncR, ColpVC, ColRNAI	IncF[Unknown ST], IncHI1[Unknown ST]	1	14	129966	163	5.5
K110	NXJT00000000	54	M	Diverse	Tshwane Academic	+	K. pneumoniae	ST-152	In369	aph(3')-Ia, aadA1, strB, strA, aac(3)-IIa, oqxA, oqxB, fosA, mph(A), sul1, sul2, dfrA1, catA1, catB3, blaCTX-M-15, blaOXA-1, blaSHV-1, blaTEM-1B, aac(6')Ib-cr	ColRNAI	IncF[K1:A-:B-]	0	11	144977	189	5.4
K117	NXJU00000000	2	F	Diverse	Tshwane Academic	+	K. pneumoniae	ST-1552	-'	aacA4, fosA, oqxA, oqxB , aac(3)-IIa, aadA1, sul1, dfrA1, catA1, catB3, blaOXA-9, blaCTX-M-15, blaSHV-62, blaTEM-1B, blaOXA-1, aac(6')Ib-cr	ColRNAI	IncF[K2:A-:B-]	0	9	232763	235	5.6
K118	NXKP00000000	7	F	Missing	Tshwane Academic	+	K. pneumoniae	ST-14	In22, In191	aac(3)-IIa, strB, strA, oqxA, oqxB, QnrB66, fosA, sul1, sul2, dfrA7, dfrA14, catB3, blaSHV-1 blaTEM-1B, blaCTX-M-15, blaOXA-1, aac(6')Ib-cr	Col(MGD2)	IncF[K1:A-:B-]	2	13	144915	238	5.7
K120	NXKZ00000000		M	Blood	Kalafong	+	K. pneumoniae	ST-17	-'	aac(3)-IIa, sul2, fosA, mph(A), oqxB, QnrB66, oqxA, tet(A), catA1, floR, blaCTX-M-15, blaOXA-1 blaSHV-1, blaTEM-1B	IncA/C2, ColRNAI	IncF[K1:A-:B-]	0	100	15799	987	5.6
K123	NXLA00000000	33	M	Blood	Tshwane Academic	+	K. pneumoniae	??	In191	fosA, sul2, strA, aac(3)-IIa, strB, oqxA, QnrB66, oqxB, dfrA14, catB3, blaTEM-1B, blaSHV-1 blaCTX-M-15, blaOXA-1, aac(6')Ib-cr	NA	IncF[K7:A-:B-]	1	128	12609	1363	5.6
K125	NXKA00000000	42	F	Blood	Tshwane Academic	+	K. pneumoniae	ST-15	In191	fosA, sul2, aac(3)-IIa, strB, strA, oqxA, oqxB, dfrA14, catB3, blaTEM-1B, blaCTX-M-15, blaSHV-28 blaOXA-1	IncR	IncF[K9:A13:B-]	0	13	157237	128	5.4
K126	NXLB00000000	2	M	Diverse	kalafong	+	K. pneumoniae	ST-101	In369	aadA1, aac(3)-IIa, strA, strB, sul1, sul2, fosA, oqxA, oqxB, dfrA1, tet(D), catA2, catB3, blaOXA-1, blaCTX-M-15, blaLEN12, blaTEM-1B, aac(6')Ib-cr	ColRNAI	IncF[K1:A-:B-]	0	86	17029	1017	5.5
K129	NXKM00000000	55	F	Urine	Tshwane Academic	+	K. pneumoniae	ST-643	In388	aac(3)-IIa, aadA1, QnrS1, oqxA, oqxB, fosA, sul1, dfrA15, catB3, blaTEM-1B, blaCTX-M-15, blaSHV-26, blaOXA-1, aac(6')Ib-cr	IncR	IncF[K5*:A-:B-], IncHI1[Unknown ST]	2	15	120158	216	5.6
K131	NXKN00000000	62	M	Urine	Tshwane Academic	+	K. pneumoniae	ST-152	-'	ARR-3, aph(3')-Ia, aadA16, strB, strA, aac(3)-IIa, QnrB6, oqxA, oqxB, fosA, mph(A), sul1, sul2 dfrA27, catA1, catB3, blaCTX-M-15, blaOXA-1, blaSHV-1, blaTEM-1B, aac(6')Ib-cr	ColRNAI	IncF[K1:A10*:B-]	0	11	153851	282	5.5
K137	NXLC00000000	60	F	Sputum	Tshwane Academic	+	K. pneumoniae	ST-182	In388	strB, strA, aac(3)-IIa, aadA1, sul1, fosA, oqxA, QnrS1, oqxB, dfrA15, catB3, catA1, blaCTX-M-15 blaLEN9, blaTEM-1B, blaOXA-1, aac(6')Ib-cr	NA	IncHI1[Unknown ST], IncF[Unknown ST]	3	64	22375	716	5.3
K014	NXKT00000000	39	F	Sputum	Tshwane Academic	+	K. pneumoniae	ST-607	-'	aac(3)-IIa, aadA1, strB, strA, sul1, sul2, fosA, oqxA, oqxB, dfrA15, tet(A), catB3, catA1 blaCTX-M-15, blaSHV-28, blaTEM-1B, blaSCO-1, aac(6')Ib-cr, qacEDelta1	IncR, ColpVC, ColRNAI	IncHI1[Unknown ST], IncF[Unknown ST]	1	14	129966	163	5.5
K141	NXJV00000000	2	F	Blood	Tshwane Academic	+	K. pneumoniae	ST-1414	In191, In54	ARR-3, fosA, QnrB66, oqxA, oqxB, aacA4, aac(3)-IId, strB, aadA5, strA, mph(A), sul1 sul2, dfrA14, dfrA17, tet(D), catA1, blaSHV-101, blaTEM-1B, blaCTX-M-15, aac(6')Ib-cr	NA	IncHI1[Unknown ST] IncF[K7:A-:B-]	1	16	110370	236	5.5
K145	NXKB00000000	2	M	Urine	Tshwane Academic	+	K. pneumoniae	ST-39	In191, In1482	strA, strB, aac(3)-IIa, sul2, fosA, QnrB66, oqxA, oqxB, dfrA30, dfrA14, catB3, blaSHV-11 blaTEM-1B, blaOXA-1, blaCTX-M-15, aac(6')Ib-cr	IncR, ColRNAI	IncF[K7:A-:B-]	1	14	154756	148	5.4
K146	NXLD00000000	44	F	Sputum	Tshwane Academic	+	K. pneumoniae	ST-1414	In191, In792, In54	ARR-3, strB, aac(3)-IId, strA, aadA5, sul2, aacA4, fosA, mph(A), oqxA, QnrB66, oqxB, dfrA14 dfrA17, tet(D), catA1, blaTEM-1B, blaLEN12, blaCTX-M-15, aac(6')Ib-cr	NA	IncF[K7:A-:B-], IncHI1[Unknown ST]	1	85	17194	842	5.4
K161	NXKI00000000	29	M	Urine	Tshwane Academic	+	K. pneumoniae	ST-25	In1229	ARR-3, aadA16, strA, strB, aac(3)-IIa, sul1, sul2, fosA, QnrB6, oqxA, oqxB, dfrA27, tet(A), blaCTX-M-15 blaSHV-11, blaTEM-1B, aac(6')Ib-cr	ColRNAI	IncF[Unknown ST], IncN[ST-5]	1	17	120129	274	5.7
K169	NXLE00000000	72	M	Urine	Tshwane Academic	+	K. pneumoniae	ST-101	In369	strB, strA, aadA1, aac(3)-IIa, oqxB, oqxA, fosA, sul1, sul2, dfrA1, tet(D), catB3, catA2 blaTEM-1B, blaSHV-1, blaCTX-M-15, blaOXA-1, aac(6')Ib-cr	ColRNAI	IncF[K1:A-:B-]	0	58	29031	718	5.7
K181	NXJZ00000000	89	F	Urine	Kalafong	+	K. pneumoniae	ST-152	In0	ARR-3, fosA, sul1, sul2, aac(3)-IIa, aadA16, strB, strA, QnrB6, oqxA, oqxB, dfrA27, catB3 blaCTX-M-15, blaOXA-1, blaSHV-1, blaTEM-1B, aac(6')Ib-cr	ColRNAI	IncF[K12:A10*:B-]	0	10	174489	200	5.4
K021	NXIU00000000	65	F	Urine	Tshwane Academic	+	K. pneumoniae	ST-152	In1481	ARR-6, fosA, oqxA, oqxB, aadA1, aadA16, strB, strA, ere(A), sul2, sul1, dfrA27, tet(D), catB3 cmlA1, catA1, blaSHV-1, blaCTX-M-15, blaOXA-1, aac(6')Ib-cr	IncR, ColRNAI	IncF[K5:A13:B-]	2	15	167985	484	5.6
K025	NXJI00000000		F	Missing	Tshwane Academic	+	K. pneumoniae	ST-152	In369	ARR-3, aadA16, aac(3)-IIa, aadA1, strB, strA, sul1, sul2, fosA, QnrB6, oqxA, oqxB, dfrA27 dfrA1, tet(D), catA1, catB3, blaSHV-1, blaCTX-M-15, blaOXA-1, blaTEM-1B, aac(6')Ib-cr	ColRNAI	IncF[K1:A-:B-]	0	10	175616	154	5.5
K031	NXJJ00000000	30	M	Diverse	Tshwane Academic	+	K. pneumoniae	ST-152	In18	ARR-3, fosA, sul1, sul2, aadA16, aph(3')-Ia, aadA1, strB, strA, aac(3)-IIa, mph(A), QnrB6, oqxA OqxB, dfrA27, dfrA1, tet(D), catB3, catA1, blaSHV-1, blaCTX-M-15, blaOXA-1, blaTEM-1B, aac(6')Ib-cr	ColRNAI	IncF[K1:A-:B-]	0	28	139095	363	5.2
K038	NXKU00000000	37	M	Blood	Tshwane Academic	+	K. pneumoniae	ST-1552	In369	fosA, oqxA, oqxB, QnrB1, strA, aac(3)-IIa, aadA1, strB, sul1, sul2, dfrA1, dfrA14, catB3, catA1, aph(3'')-Ib , aph(6)-Id, blaSHV-11, blaCTX-M-15, blaTEM-1B, blaOXA-1, aac(6')Ib-cr5, qacEdelta1	IncR, ColRNAI	IncF[K1:A-:B-]	1	78	20292	818	5.5
K051	NXJK00000000	32	F	Urine	Tshwane Academic	+	K. pneumoniae	ST-152	In369	ARR-3, fosA, sul1, sul2, aadA16, aph(3')-Ia, aadA1, strB, strA, aac(3)-IIa, mph(A), QnrB6, oqxA oqxB, dfrA27, dfrA1, tet(D), catA1, catB3, blaSHV-1, blaCTX-M-15, blaOXA-1, blaTEM-1B, aac(6')Ib-cr	ColRNAI	IncF[K1:A-:B-]	0	11	174463	149	5.4
K053	NXKV00000000	41	M	Blood	Tshwane Academic	+	K. pneumoniae	ST-234	In191	aacA4, aadA1, strA, aac(3)-IIa, strB, QnrA1, fosA, sul1, sul2, dfrA14, tet(D), catA2, catB3, blaCTX-M-15, blaOXA-9, blaOXA-1, blaTEM-1A, blaLEN9, aac(6')Ib-cr	IncR, ColRNAI	IncF[K2:A13:B-]	1	63	24948	656	5.3
K054	NXKW00000000	41	M	Blood	Tshwane Academic	+	K. pneumoniae	ST-234	In27	aadA2, strA, aac(6')-Ib, strB, aadA1, aac(6')-Ib, aac(3)-IIa, sul1, sul2, fosA, mph(A) , QnrA1, dfrA12 tet(D), catA2, blaOXA-9, blaOXA-1, blaSHV-27, blaCTX-M-15, blaTEM-1A, aac(6')Ib-cr	IncR, ColRNAI	IncF[K2:A13:B-]	1	109	15118	1231	5.7
K058	NXIV00000000	41	M	Blood	Tshwane Academic	+	K. pneumoniae	ST-1414	In191, In792, In54	ARR-3, strB, aac(3)-IId, aadA5, strA, oqxB, oqxA, QnrB66, aacA4, fosA, mph(A), sul1, sul2, dfrA14 dfrA17, tet(D), catA1, blaSHV-101, blaTEM-1B, blaCTX-M-15, aac(6')Ib-cr	NA	IncHI1[Unknown ST], IncF[K7:A-:B-]	1	17	99830	390	5.6
K059	NXJL00000000	41	M	Blood	Tshwane Academic	+	K. pneumoniae	ST-234	In191, In27	aacA4, aadA2, aadA1, aac(3)-IIa, strB, strA, QnrA1, fosA, mph(A), sul1, sul2, dfrA12, dfrA14 tet(D), catB3, catA2, blaTEM-1A, blaCTX-M-15, blaSHV-27, blaOXA-9, blaOXA-1, aac(6')Ib-cr	IncR, ColRNAI	IncF[K2:A13:B-]	1	16	122244	169	5.6
K061	NXJM00000000	67	M	Diverse	Tshwane Academic	+	K. pneumoniae	ST-1552	In369	strA, aac(3)-IIa, aadA1, strB, sul1, sul2, fosA, QnrB66, oqxA, oqxB, dfrA1, catB3, catA1, blaCTX-M-15 blaSHV-62, blaOXA-1, blaTEM-1B, aac(6')Ib-cr	ColRNAI	IncF[K1:A-:B-]	0	13	152087	227	5.6
K062	NXKX00000000	41	M	Blood	Tshwane Academic	+	K. pneumoniae	ST-234	In27	aac(3)-IIa, aadA2, fosA, mph(A), sul2, sul1, dfrA12, catB3 , catA2, blaTEM-1C, blaCTX-M-15, blaOXA-1 aac(6')Ib-cr	ColRNAI	IncF[K2:A-:B-]	1	54	28148	684	5.5
K069	NXKY00000000	48	F	Sputum	Tshwane Academic	+	K. pneumoniae	ST-152	In369	ARR-3, aadA16, aac(3)-IIa, aph(3')-Ia, strB, aadA1, strA, sul1, sul2, fosA, mph(A), oqxA, QnrB6 oqxB, dfrA1, dfrA27, tet(D), catB3, catA1, blaSHV-1, blaCTX-M-15, blaTEM-1B, blaOXA-1, aac(6')Ib-cr	ColRNAI	IncF[K1:A10*:B-]	0	68	21480	785	5.4
K071	NXJX00000000	29	M	Blood	Tshwane Academic	+	K. pneumoniae	ST-152	In369	aph(3')-Ia, aadA1, strB, strA, aac(3)-IIa, sul1, sul2, fosA, mph(A), oqxA, oqxB, dfrA1, tet(D) catB3, catA1, blaSHV-1, blaCTX-M-15, blaOXA-1, blaTEM-1B, aac(6')Ib-cr	ColRNAI	IncF[K1:A-:B-]	0	9	187864	139	5.4
K077	NXJW00000000	7	F	Urine	Tshwane Academic	+	K. pneumoniae	ST-1552	-'	aacA4, fosA, oqxA, oqxB, aac(3)-IIa, aadA1, sul1, dfrA1, catB3, catA1, blaCTX-M-15, blaSHV-62 blaTEM-1B, blaOXA-1, blaOXA-9, aac(6')Ib-cr	ColRNAI	IncF[K2:A-:B-]	0	16	105950	166	5.6
K078	NXJO00000000	75	F	Urine	Tshwane Academic	+	K. pneumoniae	ST-1414	In191, In792, In54	ARR-3, aadA5, aac(3)-IId, strB, strA, oqxA, oqxB, QnrB66, aacA4, fosA, mph(A), sul1, sul2, dfrA17 dfrA14, tet(D), catA1, blaSHV-101, blaTEM-1B, blaCTX-M-15, aac(6')Ib-cr	NA	IncHI1[Unknown ST], IncF[K7:A-:B-]	1	19	99249	236	5.5
K080	NXJY00000000	37	M	Urine	Tshwane Academic	+	K. pneumoniae	ST-234	In369	aacA4, strA, aac(3)-IIa, strB, aadA1, QnrA1, fosA, sul1, sul2, dfrA14, tet(D), catA2, catB3, blaCTX-M- 15, blaSHV-27, blaTEM-1A, blaOXA-1, blaOXA-9, aac(6')Ib-cr	IncR, ColRNAI	IncF[K2:A13:B-]	0	33	109688	234	5.7
K085	NXKK00000000	25	F	Urine	kalafong	+	K. pneumoniae	ST-101	In191	aacA4, aadA1, strA, strB , aac(3)-IIa, sul2, fosA, oqxA, oqxB, dfrA14, catB3, catA2, blaCTX-M-15 blaOXA-9, blaSHV-1, blaTEM-1B, blaOXA-1, aac(6')Ib-cr	IncR, ColRNAI	IncF[K1:A-:B-]	0	14	119617	184	5.6
K086	NXJP00000000	60	F	Diverse	Tshwane Academic	+	K. pneumoniae	ST-1552	In369	strA, aac(3)-IIa, aadA1, strB, sul1, sul2, fosA, QnrB66, oqxA, oqxB, dfrA1, catB3, catA1, blaSHV-62 blaCTX-M-15, blaOXA-1, blaTEM-1B, aac(6')Ib-cr	ColRNAI	IncF[K1:A-:B-]	0	12	169169	217	5.6
K087	NXJS00000000	42	F	Blood	Tshwane Academic	+	K. pneumoniae	ST-15	In191	strA, aac(3)-IIa, strB, sul2, fosA, oqxA, oqxB, dfrA14, catB3, blaTEM-1B, blaSHV-28, blaOXA-1 blaCTX-M-15, aac(6')Ib-cr	IncR	IncF[K9:A13:B-]	0	11	158195	134	5.5
K089	NXIW00000000	54	F	Missing	Tshwane Academic	+	K. pneumoniae	ST-1552	In369	aac(3)-IIa, aph(3'')-Ib, aph(6)-Id, strA, strB, aadA1, QnrB1, oqxB, oqxA, fosA, sul2, sul1, dfrA1, dfrA14, catB3, catA1, blaCTX-M-15, blaSHV-11, blaTEM-1B, blaOXA-1, aac(6')-Ib-cr5, qacEdelta1	IncQ1, ColRNAI, Col3M	IncF[K1:A-:B-]	0	9	274382	232	5.7
K094	NXJQ00000000	28	F	Urine	Tshwane Academic	+	K. pneumoniae	??	In191	strA, sul2, QnrB66, dfrA14, catB3, blaCTX-M-15, blaTEM-1B, blaOXA-1	NA	IncF[Unknown ST]	1	11	100924	2846	4.6
K090	NXJR00000000	48	M	Blood	Tshwane Academic	+	K. pneumoniae	ST-323	In191	strA, strB, sul2, fosA, oqxA, oqxB, dfrA14, blaSHV-99, blaTEM-1B, blaCTX-M-15	ColRNAI	IncF[K7:A-:B-]	0	10	210641	148	5.4
K179/K0179	NXIY00000000	54	M	Sputum	Tshwane Academic	+	K. pneumoniae	ST-39	In388	aac(3)-IIa, aadA1, oqxA, oqxB, QnrS1, fosA, sul1, dfrA15, catB3, blaSHV-11, blaTEM-1B, blaCTX-M-15 blaOXA-1, aac(6')Ib-cr	IncL/M(pMU407), ColRNAI	IncHI1[Unknown ST], IncN[Unknown ST], IncF[Unknown ST]	3	14	155866	278	5.7
		1593
		Mean age is 38; least age is 2 years and highest age is 89

## Sheet: Specimen sources
Specimen source	Count of Specimen source
Blood	13
Diverse	7
Missing	3
Sputum	5
Urine	14

## Sheet: Sex
Px Gender	Count of Px Gender
F	20
M	21
Missing	1

## Sheet: Referral Hospital
Referral hospital	Count of Referral hospital
kalafong	6
Tshwane Academic	36

## Sheet: genetic environment of B-lactam
Isolates	Accession number		MLST Clone	TEM-1	SHV	CTX-M-15	OXA-1/9
E041	NXJA00000000		ST-15	62	30 (chromosomal)	62	107
K104	NXKL00000000		ST-15	63	33	63	82
K110	NXJT00000000		ST-152	55	1	55	81
K117	NXJU00000000		ST-1552	53	1	64	92 & 108
K118	NXKP00000000		ST-14	59	78	59	95
K120	NXKZ00000000		ST-17	444	172	336	571
K123	NXLA00000000		??	273	301	273	487
K125	NXKA00000000		ST-15	52	34	70	77
K126	NXLB00000000		ST-101	265	317	365	385
K129	NXKM00000000		ST-643	63	21	63	108
K131	NXKN00000000		ST-152	57	1	57	105
K137	NXLC00000000		ST-182	79		79	357
K014	NXKT00000000		ST-607	91	235	91	X
K141	NXJV00000000		ST-1414	96	96	96	X
K145	NXKB00000000		ST-39	63	8	63	82
K146	NXLD00000000		ST-1414	196	233	196	X
K161	NXKI00000000		ST-25	86	8	100	X
K169	NXLE00000000		ST-101	233	198	279	326
K181	NXJZ00000000		ST-152	52	1	52	93
K021	NXIU00000000		ST-152	X	9	66	87
K025	NXJI00000000		ST-152	53	61	53	89
K031	NXJJ00000000		ST-152	141	152	286	338
K038	NXKU00000000		ST-1552	183	266	183	382
K051	NXJK00000000		ST-152	51	60	51	88
K053	NXKV00000000		ST-234	347	347	281	365 & 342
K054	NXKW00000000		ST-234	270	270	437	465 & 544
K058	NXIV00000000		ST-1414	100	11	100	X
K059	NXJL00000000		ST-234	22	22	75	98
K061	NXJM00000000		ST-1552	57	29	57	92
K062	NXKX00000000		ST-234	201	330	201	313
K069	NXKY00000000		ST-152	258	261	217	410
K071	NXJX00000000		ST-152	51	59	51	80
K077	NXJW00000000		ST-1552	92	92	109	93 & 94
K078	NXJO00000000		ST-1414	99	14	99	X
K080	NXJY00000000		ST-234	40	1	60	73
K085	NXKK00000000		ST-101	4	4	15	101 & 92
K086	NXJP00000000		ST-1552	53	5	53	85
K087	NXJS00000000		ST-15	52	2	52	79
K089	NXIW00000000		ST-1552	39	8	39	71
K094	NXJQ00000000		??	87	87	31	97
K090	NXJR00000000		ST-323	41	15	41	X
K179/K0179	NXIY00000000		ST-39	61	16	61	75
