# Supplementary material for: Pathogenomics and Evolutionary Epidemiology of Multi-Drug Resistant Clinical Klebsiella pneumoniae Isolated from Pretoria, South Africa
Source: Sci Rep. 2020 Jan 27;10:1232. doi: 10.1038/s41598-020-58012-8 (PMC6985128; doi:10.1038/s41598-020-58012-8)
Supplement: Supplementary file 2 — Supplementary Table S2. [file 41598_2020_58012_MOESM2_ESM.xlsx]

## Sheet: Sheet1
					Beta-lactams
		PENICILLINS &-/CLAVULANATE/SULBACTAM					MONOBACTAMS	CEPHEMS &/-CLAVULANATE								CARBAPENEMS
Sample code	Accession number	AUG MIC	AM MIC	A/S MIC	PI MIC	P/T MIC	AZT MIC	CPE MIC	CFT MIC	CFT/CA MIC	CFX MIC	CAZ MIC	CAZ/CA MIC	CRM MIC	CF MIC	DOR MIC	ETP MIC	IMP MIC	MER MIC
E041	NXJA00000000	16/8	>16	16/8	>64	<=8	>16	>16	>32	<=0.5	16	>16	<=0.25	>16	>16	<=1	<=0.5	<=1	<=1
K104	NXKL00000000	16/8	>16	>16/8	>64	16	>16	>16	>32	<=0.5	<=8	>16	<=0.25	>16	>16	<=1	<=0.5	<=1	<=1
K110	NXJT00000000	16/8	>16	>16/8	>64	<=8	>16	>16	>32	<=0.5	16	16	<=0.25	>16	>16	<=1	<=0.5	<=1	<=1
K117	NXJU00000000	>16/8	>16	>16/8	>64	>64	>16	>16	>32	<=0.5	<=8	>16	<=0.25	>16	>16	<=1	<=0.5	<=1	<=1
K118	NXKP00000000	>16/8	>16	>16/8	>64	64	>16	>16	>32	<=0.5	<=8	>16	0.5	>16	>16	<=1	<=0.5	<=1	<=1
K120	NXKZ00000000	>16/8	>16	>16/8	>64	>64	>16	>16	>32	<=0.5	16	>16	<=0.25	>16	>16	<=1	<=0.5	<=1	<=1
K123	NXLA00000000	16/8	>16	>16/8	>64	<=8	>16	>16	>32	<=0.5	>16	16	<=0.25	>16	>16	<=1	<=0.5	<=1	<=1
K125	NXKA00000000	>16/8	>16	>16/8	>64	<=8	>16	>16	>32	<=0.5	<=8	>16	<=0.25	>16	>16	<=1	<=0.5	<=1	<=1
K126	NXLB00000000	16/8	>16	>16/8	>64	16	>16	>16	>32	<=0.5	<=8	>16	0.5	>16	>16	<=1	<=0.5	<=1	<=1
K129	NXKM00000000	>16/8	>16	>16/8	>64	<=8	>16	>16	>32	4	>16	16	>2	>16	>16	<=1	<=0.5	<=1	<=1
K131	NXKN00000000	16/8	>16	>16/8	>64	<=8	>16	>16	>32	<=0.5	<=8	>16	<=0.25	>16	>16	<=1	<=0.5	<=1	<=1
K137	NXLC00000000	16/8	>16	>16/8	>64	<=8	>16	>16	>32	<=0.5	<=8	16	<=0.25	>16	>16	<=1	<=0.5	<=1	<=1
K014	NXKT00000000	>16/8	>16	>16/8	>64	>64	>16	>16	>32	<=0.5	>16	>16	<=0.25	>16	>16	<=1	<=0.5	<=1	<=1
K141	NXJV00000000	16/8	>16	>16/8	>64	16	>16	>16	>32	<=0.5	<=8	>16	<=0.25	>16	>16	<=1	<=0.5	<=1	<=1
K145	NXKB00000000	>16/8	>16	>16/8	>64	64	>16	>16	>32	1	>16	>16	>2	>16	>16	<=1	>1	<=1	<=1
K146	NXLD00000000	>16/8	>16	>16/8	>64	>64	>16	>16	>32	<=0.5	<=8	>16	<=0.25	>16	>16	<=1	<=0.5	<=1	<=1
K161	NXKI00000000	16/8	>16	>16/8	>64	<=8	>16	>16	>32	<=0.5	<=8	>16	<=0.25	>16	>16	<=1	<=0.5	<=1	<=1
K169	NXLE00000000	16/8	>16	>16/8	>64	16	>16	>16	>32	<=0.5	<=8	>16	2	>16	>16	<=1	<=0.5	<=1	<=1
K181	NXJZ00000000	>16/8	>16	>16/8	>64	>64	>16	>16	>32	2	>16	>16	2	>16	>16	2	>1	<=1	2
K021	NXIU00000000	>16/8	>16	>16/8	>64	64	>16	>16	>32	<=0.5	<=8	>16	<=0.25	>16	>16	<=1	<=0.5	<=1	<=1
K025	NXJI00000000	>16/8	>16	>16/8	>64	>64	>16	>16	>32	<=0.5	<=8	>16	<=0.25	>16	>16	<=1	<=0.5	<=1	<=1
K031	NXJJ00000000	>16/8	>16	>16/8	>64	64	>16	>16	>32	<=0.5	<=8	>16	<=0.25	>16	>16	<=1	<=0.5	<=1	<=1
K038	NXKU00000000	16/8	>16	>16/8	>64	<=8	>16	>16	>32	<=0.5	<=8	>16	<=0.25	>16	>16	<=1	<=0.5	<=1	<=1
K051	NXJK00000000	16/8	>16	>16/8	>64	>64	>16	>16	>32	<=0.5	<=8	>16	<=0.25	>16	>16	<=1	<=0.5	<=1	<=1
K053	NXKV00000000	>16/8	>16	>16/8	>64	>64	>16	>16	>32	<=0.5	>16	>16	2	>16	>16	<=1	<=0.5	<=1	<=1
K054	NXKW00000000	>16/8	>16	>16/8	>64	>64	>16	>16	>32	<=0.5	>16	>16	2	>16	>16	<=1	<=0.5	<=1	<=1
K058	NXIV00000000	>16/8	>16	>16/8	>64	>64	>16	>16	>32	<=0.5	>16	>16	2	>16	>16	<=1	<=0.5	<=1	<=1
K059	NXJL00000000	>16/8	>16	>16/8	>64	>64	>16	>16	>32	<=0.5	16	>16	2	>16	>16	<=1	1	<=1	<=1
K061	NXJM00000000	>16/8	>16	>16/8	>64	<=8	>16	>16	>32	<=0.5	<=8	16	<=0.25	>16	>16	<=1	<=0.5	<=1	<=1
K062	NXKX00000000	16/8	>16	>16/8	>64	64	>16	>16	>32	<=0.5	>16	>16	<=0.25	>16	>16	<=1	<=0.5	<=1	<=1
K069	NXKY00000000	>16/8	>16	>16/8	>64	64	>16	>16	>32	<=0.5	16	>16	<=0.25	>16	>16	<=1	<=0.5	<=1	<=1
K071	NXJX00000000	16/8	>16	>16/8	>64	>64	>16	>16	>32	<=0.5	<=8	>16	0.5	>16	>16	<=1	<=0.5	<=1	<=1
K077	NXJW00000000	>16/8	>16	>16/8	>64	>64	>16	>16	>32	<=0.5	<=8	>16	<=0.25	>16	>16	<=1	<=0.5	<=1	<=1
K078	NXJO00000000	16/8	>16	>16/8	>64	16	>16	>16	>32	<=0.5	16	>16	<=0.25	>16	>16	<=1	<=0.5	<=1	<=1
K080	NXJY00000000	16/8	>16	>16/8	>64	<=8	>16	>16	>32	<=0.5	<=8	>16	<=0.25	>16	>16	<=1	<=0.5	<=1	<=1
K085	NXKK00000000	>16/8	>16	>16/8	>64	>64	>16	>16	>32	<=0.5	<=8	>16	0.5	>16	>16	<=1	<=0.5	<=1	<=1
K086	NXJP00000000	16/8	>16	>16/8	>64	<=8	>16	>16	>32	<=0.5	<=8	16	<=0.25	>16	>16	<=1	<=0.5	<=1	<=1
K087	NXJS00000000	16/8	>16	>16/8	>64	<=8	>16	>16	>32	<=0.5	<=8	>16	<=0.25	>16	>16	<=1	<=0.5	<=1	<=1
K089	NXIW00000000	16/8	>16	>16/8	>64	<=8	>16	>16	>32	<=0.5	<=8	16	<=0.25	>16	>16	<=1	<=0.5	<=1	<=1
K094	NXJQ00000000	16/8	>16	>16/8	>64	<=8	>16	>16	>32	<=0.5	<=8	>16	<=0.25	>16	>16	<=1	<=0.5	<=1	<=1
K090	NXJR00000000	<=8/4	>16	>16/8	>64	<=8	>16	>16	>32	<=0.5	<=8	16	<=0.25	>16	>16	<=1	<=0.5	<=1	<=1
K179/K0179	NXIY00000000	16/8	>16	>16/8	>64	<=8	>16	>16	>32	<=0.5	<=8	16	<=0.25	>16	>16	<=1	<=0.5	<=1	<=1
Breakpoint interpretation (CLSI)		R≥32/16	R≥32	R≥32/16	R≥128	R≥128/4	R≥16	R≥16	R≥4	R≥4/16	R≥32	R≥16	R≥16/16	R>8		R≥4	R≥2	R≥4	R≥4
Breakpoint interpretation (EUCAST)		R>8	R>8		R>16	R>16	R>4	R>4	R>2			R>4		R>8			R>0.5	R>4	R>8
							Non-Beta-lactams
		AMINOGLYCOSIDES			FLUORO-QUINOLONES				TETRACYLINES/TIGECYCLINE			PHENICOL	COLISTIN	FOSFOMYCIN	NITROFURANTOIN	SULPHAMETHOXAZOLE-TRIMETHOPRIM
Sample code	Accession number	AK MIC	GM MIC	TO MIC	CP MIC	LVX MIC	NXN MIC	NA MIC	MIN MIC	TE MIC	TGC MIC	C MIC	CL MIC	FOS MIC	FD MIC	T/S MIC
E041	NXJA00000000	<=8	>8	>8	>2	>4	>1	>16	>8	>8	<=1	>16	<=2	<=32	<=32	>4/76
K104	NXKL00000000	<=8	>8	>8	>2	4	>1	N/R	<=4	>8	<=1	>16	<=2	<=32	>64	>4/76
K110	NXJT00000000	<=8	>8	>8	>2	>4	>1	N/R	<=4	<=4	<=1	>16	<=2	<=32	<=32	>4/76
K117	NXJU00000000	16	>8	>8	>2	>4	>1	N/R	<=4	>8	<=1	>16	<=2	<=32	<=32	>4/76
K118	NXKP00000000	<=8	>8	>8	>2	>4	>1	N/R	8	>8	2	>16	>4	<=32	64	>4/76
K120	NXKZ00000000	<=8	>8	>8	>2	<=1	>1	N/R	8	>8	2	>16	<=2	<=32	>64	>4/76
K123	NXLA00000000	<=8	>8	>8	>2	<=1	>1	N/R	<=4	<=4	<=1	<=8	<=2	<=32	64	>4/76
K125	NXKA00000000	<=8	>8	>8	>2	>4	>1	N/R	<=4	<=4	<=1	<=8	<=2	<=32	<=32	>4/76
K126	NXLB00000000	16	>8	>8	>2	>4	>1	N/R	>8	>8	<=1	>16	<=2	<=32	>64	>4/76
K129	NXKM00000000	<=8	>8	>8	>2	<=1	>1	N/R	<=4	>8	<=1	>16	<=2	<=32	>64	>4/76
K131	NXKN00000000	<=8	>8	>8	>2	>4	>1	N/R	<=4	8	<=1	>16	<=2	<=32	64	>4/76
K137	NXLC00000000	<=8	>8	>8	>2	4	>1	N/R	<=4	<=4	<=1	>16	<=2	<=32	64	>4/76
K014	NXKT00000000	<=8	>8	>8	>2	<=1	>1	N/R	>8	>8	<=1	>16	<=2	<=32	64	>4/76
K141	NXJV00000000	<=8	>8	>8	>2	>4	>1	N/R	8	>8	<=1	>16	>4	<=32	>64	>4/76
K145	NXKB00000000	<=8	>8	>8	>2	<=1	>1	N/R	<=4	<=4	<=1	<=8	4	<=32	>64	>4/76
K146	NXLD00000000	<=8	>8	>8	>2	>4	>1	N/R	>8	>8	<=1	>16	4	<=32	64	>4/76
K161	NXKI00000000	<=8	>8	>8	>2	<=1	>1	N/R	8	>8	<=1	<=8	<=2	<=32	64	>4/76
K169	NXLE00000000	<=8	>8	>8	>2	>4	>1	N/R	>8	>8	<=1	>16	<=2	<=32	>64	>4/76
K181	NXJZ00000000	<=8	>8	>8	>2	>4	>1	N/R	>8	>8	2	16	<=2	<=32	64	>4/76
K021	NXIU00000000	<=8	>8	>8	>2	>4	>1	N/R	>8	>8	<=1	>16	4	<=32	64	>4/76
K025	NXJI00000000	<=8	>8	>8	>2	>4	>1	N/R	>8	>8	<=1	>16	<=2	<=32	64	>4/76
K031	NXJJ00000000	<=8	>8	>8	>2	>4	>1	N/R	>8	>8	<=1	>16	4	<=32	64	>4/76
K038	NXKU00000000	<=8	>8	>8	>2	<=1	>1	N/R	<=4	<=4	<=1	>16	<=2	<=32	>64	>4/76
K051	NXJK00000000	<=8	>8	>8	>2	>4	>1	N/R	>8	>8	<=1	>16	<=2	<=32	>64	>4/76
K053	NXKV00000000	32	>8	>8	>2	2	>1	N/R	>8	>8	2	>16	4	<=32	64	>4/76
K054	NXKW00000000	32	>8	>8	>2	2	>1	N/R	>8	>8	2	>16	4	<=32	>64	>4/76
K058	NXIV00000000	32	>8	>8	>2	2	>1	N/R	>8	>8	2	>16	<=2	<=32	<=32	>4/76
K059	NXJL00000000	32	>8	>8	>2	2	>1	N/R	>8	>8	2	>16	4	<=32	64	>4/76
K061	NXJM00000000	<=8	>8	>8	>2	<=1	>1	N/R	<=4	<=4	<=1	>16	<=2	<=32	>64	>4/76
K062	NXKX00000000	<=8	>8	>8	>2	<=1	>1	N/R	>8	>8	<=1	>16	<=2	<=32	<=32	>4/76
K069	NXKY00000000	<=8	>8	>8	>2	>4	>1	N/R	>8	>8	<=1	>16	<=2	<=32	>64	>4/76
K071	NXJX00000000	<=8	>8	>8	>2	>4	>1	N/R	>8	>8	<=1	>16	<=2	<=32	64	>4/76
K077	NXJW00000000	<=8	>8	>8	>2	<=1	>1	N/R	<=4	<=4	<=1	<=8	<=2	<=32	64	>4/76
K078	NXJO00000000	<=8	>8	>8	>2	>4	>1	N/R	>8	>8	<=1	>16	<=2	64	64	>4/76
K080	NXJY00000000	<=8	>8	>8	>2	<=1	>1	N/R	<=4	<=4	<=1	>16	<=2	<=32	>64	>4/76
K085	NXKK00000000	<=8	>8	>8	>2	>4	>1	>16	<=4	<=4	<=1	>16	4	<=32	>64	>4/76
K086	NXJP00000000	<=8	>8	>8	>2	<=1	>1	N/R	<=4	<=4	<=1	>16	<=2	<=32	>64	>4/76
K087	NXJS00000000	<=8	>8	>8	>2	>4	>1	N/R	<=4	<=4	<=1	<=8	<=2	<=32	<=32	>4/76
K089	NXIW00000000	<=8	>8	>8	>2	<=1	>1	N/R	<=4	<=4	<=1	>16	<=2	<=32	>64	>4/76
K094	NXJQ00000000	<=8	>8	>8	>2	<=1	>1	N/R	<=4	<=4	<=1	<=8	<=2	<=32	64	>4/76
K090	NXJR00000000	<=8	>8	<=2	>2	<=1	<=0.5	N/R	<=4	<=4	<=1	<=8	4	<=32	64	>4/76
K179/K0179	NXIY00000000	<=8	>8	>8	>2	2	>1	N/R	<=4	<=4	<=1	<=8	<=2	<=32	<=32	>4/76
Breakpoint interpretation		R>64	R≥16	R≥16	R≥4	R≥8	R≥16	R≥32	R≥16	R≥16		R≥32		R≥256	R≥128	R≥4/76
Breakpoint interpretation (EUCAST)			R>4		R>0,5	R>1	R>1				R>0.5	R>8	R>2	R>32	R>64	R>4
Abbreviations		AK amikacin;		AUG amoxicillin/clavulanate			AM ampicillin		A/S ampicillin/sulbactam			AZT aztreonem		C chloramphenicol	CAZ ceftazadime		CAZ/CA ceftazadime/clavulanate
	CF cephalothin		CFT cefotaxime		CFT cefotaxime/clavulanate			CFX cefoxitin		CL colistin		CP ciprofloxacin		CPE cefepime		CRM cefuroxime/axetil
	DOR doripenem		ERT ertepaenem		FOS fosfomycin		GM gentamicin		IMP imipenem		LVX levofloxacin		MER meropenem		MIN minocycline		NA nalidixic acid
	FD nitrofurantoin		NXN norfloxacin		PI piperacillin		P/Tpiperacillin/tazobactam			TE tetracycline		TGC tigecycline		TO tobramycin		T/S trimethoprim/sulfamethoxazole
