# Supplementary material for: Pathogenomics and Evolutionary Epidemiology of Multi-Drug Resistant Clinical Klebsiella pneumoniae Isolated from Pretoria, South Africa
Source: Sci Rep. 2020 Jan 27;10:1232. doi: 10.1038/s41598-020-58012-8 (PMC6985128; doi:10.1038/s41598-020-58012-8)
Supplement: Supplementary file 3 — Supplementary Data S3. [file 41598_2020_58012_MOESM3_ESM.xlsx]

## Sheet: General data
Isolates	Specimen source	ECS88_3547	ECO103_3368	EC55989_3335	APEC01_3698	ECP_2822	cah	ecpA	ecpB	ecpC	ecpD	ecpE	ecpR	entB	fepC	fepG	fimA	fimB	fimC	fimD	fimE	fimF	fimG	fim H	fimG	fimH	fimI	fimK	FliY	ipaH	iroE	irp1	irp2	mrkA	mrkB	mrkC	mrkD	mrkF	phoP	psn/fyuA	pulB	pulC	pulD	pulE	pulF	pulG	pulH	pulI	pulJ
E041 (ST15)	Urine	1	0	1	1	0	0	1	1	1	1	1	1	1	1	1	1	1	1	1	1	1	1	1	1	1	1	1	0	1	1	0	0	1	1	1	1	1	0	0	1	1	1	1	1	1	1	1	1
K014 (STST607)	Sputum	1	0	1	0	0	0	1	1	1	1	0	0	1	1	0	1	1	1	1	1	1	1	1	1	1	1	1	0	1	1	1	1	1	1	1	1	1	0	0	1	1	1	1	1	1	1	0	1
K021 (ST152)	Urine	1	0	0	0	0	0	1	1	1	1	1	1	1	1	1	1	1	1	1	1	1	1	1	1	1	1	1	1	1	1	0	0	1	1	1	1	1	0	0	1	1	1	1	1	1	1	1	1
K025 (ST152)	Missing	1	0	0	0	0	0	1	1	1	1	0	1	1	1	1	1	1	1	1	1	1	1	1	1	1	1	1	1	1	1	1	1	1	1	1	1	1	0	1	1	1	1	1	1	1	1	1	1
K031 (ST152)	Diverse	1	0	0	0	0	0	1	1	1	1	1	1	1	1	1	1	1	1	1	1	1	1	1	1	1	1	1	1	1	1	1	1	1	1	1	1	1	1	1	1	1	1	1	1	1	1	1	1
K038 (ST1552)	Blood	1	0	1	0	0	0	1	1	1	1	1	1	1	1	0	1	1	1	1	1	1	1	1	1	1	1	1	0	1	1	0	0	1	1	1	1	1	1	0	1	1	0	0	0	0	0	0	0
K051 (K110)	Urine	1	0	0	0	0	0	1	1	1	1	0	1	1	1	1	1	1	1	1	1	1	1	1	1	1	1	1	1	1	1	1	1	1	1	1	1	1	0	1	1	1	1	1	1	1	1	1	1
K053 (ST234)	Blood	1	0	0	0	0	0	1	1	1	1	1	1	1	1	0	1	1	1	1	1	1	1	1	1	1	1	1	1	1	1	1	1	1	1	1	1	1	0	1	1	1	1	1	1	1	0	1	1
K054 (ST234)	Blood	1	0	0	0	0	0	1	1	1	1	1	1	1	1	0	1	1	1	1	1	1	1	1	1	1	1	1	0	1	1	1	1	1	1	1	1	1	0	0	1	1	1	1	1	1	0	1	1
K058 (ST1414)	Blood	1	0	0	0	0	0	1	1	1	1	1	1	1	1	1	1	1	1	1	1	1	1	1	1	1	1	1	0	1	1	1	1	1	1	1	1	1	0	0	1	1	1	1	1	1	1	1	1
K059 (ST234)	Blood	1	0	0	0	0	0	1	1	1	1	1	1	1	1	1	1	1	1	1	1	1	1	1	1	1	1	1	0	1	1	1	1	1	1	1	1	1	0	1	1	1	1	1	1	1	1	1	1
K061 (ST1552)	Diverse	1	0	1	0	0	0	1	1	1	1	1	1	1	1	1	1	1	1	1	1	1	1	1	1	1	1	1	0	1	1	0	0	1	1	1	1	1	1	0	1	1	1	1	1	1	1	1	1
K062 (ST234)	Blood	1	0	0	0	0	0	1	1	1	1	1	1	1	1	0	1	1	1	1	1	1	1	1	1	1	1	1	1	1	1	0	0	1	1	1	1	1	1	1	1	1	1	1	1	1	1	1	1
K069 (ST152)	Sputum	1	0	0	0	0	0	1	1	1	1	1	1	1	1	0	1	1	1	1	1	1	1	1	1	1	1	1	1	1	1	1	1	1	1	1	1	1	0	1	1	1	1	1	1	1	1	1	1
K071 (ST152)	Blood	1	0	0	0	0	0	1	1	1	1	1	1	1	1	1	1	1	1	1	1	1	1	1	1	1	1	1	1	1	1	1	1	1	1	1	1	1	0	1	1	1	1	1	1	1	1	1	1
K077 (ST1552)	Urine	1	0	1	0	0	0	1	1	1	1	1	1	1	1	1	1	1	1	1	1	1	1	1	1	1	1	1	0	1	1	1	1	1	1	1	1	1	0	0	1	1	1	1	1	1	1	1	1
K078 (1414)	Urine	1	0	0	0	0	0	1	1	1	1	1	1	1	1	1	1	1	1	1	1	1	1	1	1	1	1	1	1	1	1	1	1	1	1	1	1	1	0	1	1	1	1	1	1	1	1	1	1
K080 (ST234)	Urine	1	0	1	0	0	0	1	1	1	1	1	1	1	1	1	1	1	1	1	1	1	1	1	1	1	1	1	0	1	1	0	0	1	1	1	1	1	1	0	1	1	1	1	1	1	1	1	1
K085 (ST101)	Urine	1	0	1	0	0	0	1	1	1	1	1	1	1	1	1	1	1	1	1	1	1	1	1	1	1	1	1	1	1	1	0	0	1	1	1	1	1	0	0	1	1	1	1	1	1	1	1	1
K086 (ST1552)	Diverse	1	0	1	0	0	0	1	1	1	1	1	1	1	1	1	1	1	1	1	1	1	1	1	1	1	1	1	0	1	1	0	0	1	1	1	1	1	1	0	1	1	1	1	1	1	1	1	1
K179 (ST39)	Sputum	1	0	0	0	0	0	1	1	1	1	0	1	1	1	1	1	1	1	1	1	1	1	1	1	1	0	1	1	1	1	1	1	1	1	1	0	1		1	1	1	1	1	1	1	1	1
K087 (ST15)	Blood	1	1	0	1	0	0	1	1	1	1	0	1	1	1	1	1	1	1	1	1	1	1	1	1	1	1	1	1	1	1	1	1	1	1	1	1	0	1	1	1	1	1	1	1	1	1	1	1
K089 (ST1552)	Missing	1	0	0	0	1	0	1	1	1	1	0	1	1	1	1	1	1	1	1	1	1	1	1	1	1	0	1	1	0	0	1	1	1	1	1	1	0	1	1	1	1	1	1	1	1	1	1	1
K090 (ST323)	Blood	1	0	0	0	0	0	1	1	1	1	0	1	1	1	1	1	1	1	1	1	1	1	1	1	1	0	1	1	0	0	1	1	1	1	1	0	0	1	1	1	1	1	1	1	1	1	1	1
K094	Urine	0	0	0	0	0	0	0	0	0	0	0	0	0	0	0	0	0	0	0	0	0	0	0	0	0	0	0	0	0	0	0	0	0	0	0	0	0	0	0	0	0	0	0	0	0	0	0	0
K104 (ST15)	Diverse	1	1	0	1	0	1	1	1	1	1	1	1	1	1	1	1	1	1	1	1	1	1	1	1	1	0	1	1	1	1	0	1	1	1	1	1	1	1	1	1	1	1	1	1	1	1	1	1
K110 (ST152)	Diverse	1	0	0	0	0	0	1	1	1	1	0	1	1	1	1	1	1	1	1	1	1	1	1	1	1	1	1	1	0	0	1	1	1	1	1	0	0	1	1	1	1	1	1	1	1	1	1	1
K117 (ST1552)	Diverse	1	0	0	0	1	0	1	1	1	1	0	1	1	1	1	1	1	1	1	1	1	1	1	1	1	0	1	1	0	0	1	1	1	1	1	1	0	1	1	1	1	1	1	1	1	1	1	1
K118 (ST14)	Missing	1	1	0	1	0	0	1	1	1	1	1	1	1	1	1	1	1	1	1	1	1	1	1	1	1	0	0	1	1	1	1	1	1	1	1	0	1	1	1	1	1	1	1	1	1	1	1	1
K120 (ST17)	Blood	1	0	0	0	0	0	1	1	1	1	1	1	1	1	0	1	1	1	1	1	1	1	1	1	1	0	1	1	1	1	1	1	1	0	1	0	1	0	1	1	0	0	1	0	1	1	1	1
K123	Blood	0	0	0	0	0	0	1	1	1	1	0	1	1	1	0	1	1	1	1	1	1	1	1	1	1	0	1	1	0	0	1	1	1	1	1	0	0	0	1	0	1	0	1	0	1	1	1	0
K125 (ST15)	Blood	1	1	0	1	0	0	1	1	1	1	0	1	1	1	1	1	1	1	1	1	1	1	1	1	1	0	1	1	0	0	1	1	1	1	1	1	0	1	1	1	1	1	1	1	1	1	1	1
K126 (ST101)	Diverse	1	0	0	0	1	0	1	1	1	1	0	1	1	1	0	1	1	1	1	1	1	1	1	1	1	1	1	1	0	1	1	1	1	1	1	1	0	0	1	1	1	0	1	0	0	0	0	0
K129 (ST643)	Urine	1	0	0	0	0	0	1	1	1	1	0	1	1	1	1	1	1	1	1	1	1	1	1	1	1	0	1	1	0	0	1	1	1	1	1	0	0	1	1	1	1	1	1	1	1	1	1	1
K131 (ST152)	Urine	1	0	0	0	0	0	1	1	1	1	0	1	1	1	1	1	1	1	1	1	1	1	1	1	1	1	1	1	1	1	1	1	1	1	1	0	1	1	1	1	1	1	1	1	1	1	1	1
K137 (ST182)	Sputum	1	1	1	1	0	0	1	1	1	1	0	1	1	1	0	1	1	1	1	1	1	1	1	1	1	0	1	1	0	0	1	1	1	1	1	1	0	0	1	1	1	0	1	0	1	1	0	0
K141 (ST1414)	Blood	1	0	0	0	0	0	1	1	1	1	1	1	1	1	1	1	1	1	1	1	1	1	1	1	1	0	1	1	0	0	1	1	1	1	1	1	0	0	1	1	1	0	1	0	1	1	0	0
K145 (ST39)	Urine	1	0	0	0	1	0	1	1	1	1	1	1	1	1	1	1	1	1	1	1	1	1	1	1	1	0	1	1	1	1	1	1	1	1	1	0	1	1	1	1	1	1	1	1	1	1	1	1
K146 (ST1414)	Sputum	1	0	0	0	0	0	1	1	1	1	0	1	1	1	0	1	1	1	1	1	1	1	1	1	1	0	1	1	0	0	1	1	1	1	1	0	0	0	1	1	0	0	1	0	0	0	0	0
K161 (ST25)	Urine	1	0	0	0	0	0	1	1	1	1	0	1	1	1	1	1	1	1	1	1	1	1	1	1	1	0	1	1	1	1	1	1	1	1	1	1	1	1	1	1	1	1	1	1	1	1	1	1
K169 (ST101)	Urine	1	0	0	0	1	0	1	1	1	1	0	1	1	1	0	1	1	1	1	1	1	1	1	1	1	1	1	1	1	1	1	1	1	1	1	1	0	0	1	1	1	0	1	1	1	1	0	0
K181 (ST152)	Urine	1	0	0	0	0	0	1	1	1	1	1	1	1	1	1	1	1	1	1	1	1	1	1	1	1	1	1	1	1	1	1	1	1	1	1	0	1	1	1	1	1	1	1	1	1	1	1	1
Total		40	5	9	6	5	1	41	41	41	41	23	40	41	41	29	41	41	41	41	41	41	41	41	41	41	26	40	31	30	31	32	33	41	40	41	30	28	19	30	40	39	33	40	34	38	36	34	33
[truncated: 15 more columns]

## Sheet: V-genes frequency
Vireulence genes	ECS88_3547	ECO103_3368	EC55989_3335	APEC01_3698	ECP_2822	cah	ecpA	ecpB	ecpC	ecpD	ecpE	ecpR	entB	fepC	fepG	fimA	fimB	fimC	fimD	fimE	fimF	fimG	fim H	fimG	fimH	fimI	fimK	FliY	ipaH	iroE	irp1	irp2	mrkA	mrkB	mrkC	mrkD	mrkF	phoP	psn/fyuA	pulB	pulC	pulD	pulE	pulF	pulG	pulH	pulI	pulJ	pulK
E041	1	0	1	1	0	0	1	1	1	1	1	1	1	1	1	1	1	1	1	1	1	1	1	1	1	1	1	0	1	1	0	0	1	1	1	1	1	0	0	1	1	1	1	1	1	1	1	1	1
K014	1	0	1	0	0	0	1	1	1	1	0	0	1	1	0	1	1	1	1	1	1	1	1	1	1	1	1	0	1	1	1	1	1	1	1	1	1	0	0	1	1	1	1	1	1	1	0	1	1
K021	1	0	0	0	0	0	1	1	1	1	1	1	1	1	1	1	1	1	1	1	1	1	1	1	1	1	1	1	1	1	0	0	1	1	1	1	1	0	0	1	1	1	1	1	1	1	1	1	1
K025	1	0	0	0	0	0	1	1	1	1	0	1	1	1	1	1	1	1	1	1	1	1	1	1	1	1	1	1	1	1	1	1	1	1	1	1	1	0	1	1	1	1	1	1	1	1	1	1	1
K031	1	0	0	0	0	0	1	1	1	1	1	1	1	1	1	1	1	1	1	1	1	1	1	1	1	1	1	1	1	1	1	1	1	1	1	1	1	1	1	1	1	1	1	1	1	1	1	1	1
K038	1	0	1	0	0	0	1	1	1	1	1	1	1	1	0	1	1	1	1	1	1	1	1	1	1	1	1	0	1	1	0	0	1	1	1	1	1	1	0	1	1	0	0	0	0	0	0	0	0
K051	1	0	0	0	0	0	1	1	1	1	0	1	1	1	1	1	1	1	1	1	1	1	1	1	1	1	1	1	1	1	1	1	1	1	1	1	1	0	1	1	1	1	1	1	1	1	1	1	1
K053	1	0	0	0	0	0	1	1	1	1	1	1	1	1	0	1	1	1	1	1	1	1	1	1	1	1	1	1	1	1	1	1	1	1	1	1	1	0	1	1	1	1	1	1	1	0	1	1	1
K054	1	0	0	0	0	0	1	1	1	1	1	1	1	1	0	1	1	1	1	1	1	1	1	1	1	1	1	0	1	1	1	1	1	1	1	1	1	0	0	1	1	1	1	1	1	0	1	1	1
K058	1	0	0	0	0	0	1	1	1	1	1	1	1	1	1	1	1	1	1	1	1	1	1	1	1	1	1	0	1	1	1	1	1	1	1	1	1	0	0	1	1	1	1	1	1	1	1	1	1
K059	1	0	0	0	0	0	1	1	1	1	1	1	1	1	1	1	1	1	1	1	1	1	1	1	1	1	1	0	1	1	1	1	1	1	1	1	1	0	1	1	1	1	1	1	1	1	1	1	1
K061	1	0	1	0	0	0	1	1	1	1	1	1	1	1	1	1	1	1	1	1	1	1	1	1	1	1	1	0	1	1	0	0	1	1	1	1	1	1	0	1	1	1	1	1	1	1	1	1	1
K062	1	0	0	0	0	0	1	1	1	1	1	1	1	1	0	1	1	1	1	1	1	1	1	1	1	1	1	1	1	1	0	0	1	1	1	1	1	1	1	1	1	1	1	1	1	1	1	1	1
K069	1	0	0	0	0	0	1	1	1	1	1	1	1	1	0	1	1	1	1	1	1	1	1	1	1	1	1	1	1	1	1	1	1	1	1	1	1	0	1	1	1	1	1	1	1	1	1	1	1
K071	1	0	0	0	0	0	1	1	1	1	1	1	1	1	1	1	1	1	1	1	1	1	1	1	1	1	1	1	1	1	1	1	1	1	1	1	1	0	1	1	1	1	1	1	1	1	1	1	1
K077	1	0	1	0	0	0	1	1	1	1	1	1	1	1	1	1	1	1	1	1	1	1	1	1	1	1	1	0	1	1	1	1	1	1	1	1	1	0	0	1	1	1	1	1	1	1	1	1	1
K078	1	0	0	0	0	0	1	1	1	1	1	1	1	1	1	1	1	1	1	1	1	1	1	1	1	1	1	1	1	1	1	1	1	1	1	1	1	0	1	1	1	1	1	1	1	1	1	1	1
K080	1	0	1	0	0	0	1	1	1	1	1	1	1	1	1	1	1	1	1	1	1	1	1	1	1	1	1	0	1	1	0	0	1	1	1	1	1	1	0	1	1	1	1	1	1	1	1	1	1
K085	1	0	1	0	0	0	1	1	1	1	1	1	1	1	1	1	1	1	1	1	1	1	1	1	1	1	1	1	1	1	0	0	1	1	1	1	1	0	0	1	1	1	1	1	1	1	1	1	1
K086	1	0	1	0	0	0	1	1	1	1	1	1	1	1	1	1	1	1	1	1	1	1	1	1	1	1	1	0	1	1	0	0	1	1	1	1	1	1	0	1	1	1	1	1	1	1	1	1	1
K179	1	0	0	0	0	0	1	1	1	1	0	1	1	1	1	1	1	1	1	1	1	1	1	1	1	0	1	1	1	1	1	1	1	1	1	0	1		1	1	1	1	1	1	1	1	1		1
K087	1	1	0	1	0	0	1	1	1	1	0	1	1	1	1	1	1	1	1	1	1	1	1	1	1	1	1	1	1	1	1	1	1	1	1	1	0	1	1	1	1	1	1	1	1	1	1	1	1
K089	1	0	0	0	1	0	1	1	1	1	0	1	1	1	1	1	1	1	1	1	1	1	1	1	1	0	1	1	0	0	1	1	1	1	1	1	0	1	1	1	1	1	1	1	1	1	1	1	1
K090	1	0	0	0	0	0	1	1	1	1	0	1	1	1	1	1	1	1	1	1	1	1	1	1	1	0	1	1	0	0	1	1	1	1	1	0	0	1	1	1	1	1	1	1	1	1	1	1	1
K094	0	0	0	0	0	0	0	0	0	0	0	0	0	0	0	0	0	0	0	0	0	0	0	0	0	0	0	0	0	0	0	0	0	0	0	0	0	0	0	0	0	0	0	0	0	0	0	0	0
K104	1	1	0	1	0	1	1	1	1	1	1	1	1	1	1	1	1	1	1	1	1	1	1	1	1	0	1	1	1	1	0	1	1	1	1	1	1	1	1	1	1	1	1	1	1	1	1	1	1
K110	1	0	0	0	0	0	1	1	1	1	0	1	1	1	1	1	1	1	1	1	1	1	1	1	1	1	1	1	0	0	1	1	1	1	1	0	0	1	1	1	1	1	1	1	1	1	1	1	1
K117	1	0	0	0	1	0	1	1	1	1	0	1	1	1	1	1	1	1	1	1	1	1	1	1	1	0	1	1	0	0	1	1	1	1	1	1	0	1	1	1	1	1	1	1	1	1	1	1	1
K118	1	1	0	1	0	0	1	1	1	1	1	1	1	1	1	1	1	1	1	1	1	1	1	1	1	0	0	1	1	1	1	1	1	1	1	0	1	1	1	1	1	1	1	1	1	1	1	1	1
K120	1	0	0	0	0	0	1	1	1	1	1	1	1	1	0	1	1	1	1	1	1	1	1	1	1	0	1	1	1	1	1	1	1	0	1	0	1	0	1	1	0	0	1	0	1	1	1	1	0
K123	0	0	0	0	0	0	1	1	1	1	0	1	1	1	0	1	1	1	1	1	1	1	1	1	1	0	1	1	0	0	1	1	1	1	1	0	0	0	1	0	1	0	1	0	1	1	1	0	0
K125	1	1	0	1	0	0	1	1	1	1	0	1	1	1	1	1	1	1	1	1	1	1	1	1	1	0	1	1	0	0	1	1	1	1	1	1	0	1	1	1	1	1	1	1	1	1	1	1	1
K126	1	0	0	0	1	0	1	1	1	1	0	1	1	1	0	1	1	1	1	1	1	1	1	1	1	1	1	1	0	1	1	1	1	1	1	1	0	0	1	1	1	0	1	0	0	0	0	0	0
K129	1	0	0	0	0	0	1	1	1	1	0	1	1	1	1	1	1	1	1	1	1	1	1	1	1	0	1	1	0	0	1	1	1	1	1	0	0	1	1	1	1	1	1	1	1	1	1	1	1
K131	1	0	0	0	0	0	1	1	1	1	0	1	1	1	1	1	1	1	1	1	1	1	1	1	1	1	1	1	1	1	1	1	1	1	1	0	1	1	1	1	1	1	1	1	1	1	1	1	1
K137	1	1	1	1	0	0	1	1	1	1	0	1	1	1	0	1	1	1	1	1	1	1	1	1	1	0	1	1	0	0	1	1	1	1	1	1	0	0	1	1	1	0	1	0	1	1	0	0	0
K141	1	0	0	0	0	0	1	1	1	1	1	1	1	1	1	1	1	1	1	1	1	1	1	1	1	0	1	1	0	0	1	1	1	1	1	1	0	0	1	1	1	0	1	0	1	1	0	0	0
K145	1	0	0	0	1	0	1	1	1	1	1	1	1	1	1	1	1	1	1	1	1	1	1	1	1	0	1	1	1	1	1	1	1	1	1	0	1	1	1	1	1	1	1	1	1	1	1	1	1
K146	1	0	0	0	0	0	1	1	1	1	0	1	1	1	0	1	1	1	1	1	1	1	1	1	1	0	1	1	0	0	1	1	1	1	1	0	0	0	1	1	0	0	1	0	0	0	0	0	0
K161	1	0	0	0	0	0	1	1	1	1	0	1	1	1	1	1	1	1	1	1	1	1	1	1	1	0	1	1	1	1	1	1	1	1	1	1	1	1	1	1	1	1	1	1	1	1	1	1	1
K169	1	0	0	0	1	0	1	1	1	1	0	1	1	1	0	1	1	1	1	1	1	1	1	1	1	1	1	1	1	1	1	1	1	1	1	1	0	0	1	1	1	0	1	1	1	1	0	0	0
K181	1	0	0	0	0	0	1	1	1	1	1	1	1	1	1	1	1	1	1	1	1	1	1	1	1	1	1	1	1	1	1	1	1	1	1	0	1	1	1	1	1	1	1	1	1	1	1	1	1
Frequency	40	5	9	6	5	1	41	41	41	41	23	40	41	41	29	41	41	41	41	41	41	41	41	41	41	26	40	31	30	31	32	33	41	40	41	30	28	19	30	40	39	33	40	34	38	36	34	33	33
[truncated: 14 more columns]

## Sheet: V-genes_Source frequency
Isolates (MLST):Specimen source	Frequency of virulence genes
E041 (ST15):Urine	46
K014 (STST607):Sputum	49
K021 (ST152):Urine	45
K025 (ST152):Missing	55
K031 (ST152):Diverse	57
K038 (ST1552):Blood	32
K051 (K110):Urine	55
K053 (ST234):Blood	54
K054 (ST234):Blood	52
K058 (ST1414):Blood	46
K059 (ST234):Blood	55
K061 (ST1552):Diverse	46
K062 (ST234):Blood	54
K069 (ST152):Sputum	55
K071 (ST152):Blood	56
K077 (ST1552):Urine	47
K078 (1414):Urine	56
K080 (ST234):Urine	46
K085 (ST101):Urine	54
K086 (ST1552):Diverse	46
K179 (ST39):Sputum	51
K087 (ST15):Blood	56
K089 (ST1552):Missing	44
K090 (ST323):Blood	42
K094:Urine	0
K104 (ST15):Diverse	56
K110 (ST152):Diverse	43
K117 (ST1552):Diverse	44
K118 (ST14):Missing	54
K120 (ST17):Blood	45
K123:Blood	32
K125 (ST15):Blood	45
K126 (ST101):Diverse	42
K129 (ST643):Urine	42
K131 (ST152):Urine	54
K137 (ST182):Sputum	37
K141 (ST1414):Blood	36
K145 (ST39):Urine	55
K146 (ST1414):Sputum	30
K161 (ST25):Urine	53
K169 (ST101):Urine	47
K181 (ST152):Urine	53

## Sheet: V-genes frequency 2
Specimen source	Sum of Frequency of virulence genes
Blood	605
Diverse	334
Missing	153
Sputum	222
Urine	653

## Sheet: Capsules
Isolates (MLST):Specimen source	O1v1	O4	OL102	O5	OL101	O1v2	O1/O2v2	O3b	KL24	KL112	KL149	KL107	KL25	KL2	KL17	KL38	KL47	KL8	KL30	KL21	Sum
E041 (ST15):Urine	1								1												2
K087 (ST15):Blood	1									1											2
K104 (ST15):Diverse	1								1												2
K125 (ST15):Blood	1									1											2
K021 (ST152):Urine		1									1										2
K025 (ST152):Missing		1									1										2
K031 (ST152):Diverse		1									1										2
K069 (ST152):Sputum		1									1										2
K071 (ST152):Blood		1									1										2
K131 (ST152):Urine		1									1										2
K181 (ST152):Urine		1									1										2
K110 (ST152):Diverse		1									1										2
K077 (ST1552):Urine	1												1								2
K038 (ST1552):Blood	1												1								2
K061 (ST1552):Diverse	1												1								2
K086 (ST1552):Diverse	1												1								2
K089 (ST1552):Missing	1												1								2
K117 (ST1552):Diverse	1												1								2
K053 (ST234):Blood							1												1		2
K054 (ST234):Blood							1												1		2
K059 (ST234):Blood							1												1		2
K062 (ST234):Blood						1													1		2
K080 (ST234):Urine	1												1								2
K058 (ST1414):Blood	1																	1			2
K078 (1414):Urine	1																	1			2
K141 (ST1414):Blood	1																	1			2
K146 (ST1414):Sputum	1																	1			2
K085 (ST101):Urine	1														1						2
K126 (ST101):Diverse	1														1						2
K169 (ST101):Urine	1														1						2
K118 (ST14):Missing	1													1							2
K014 (ST607):Sputum	1												1								2
K051 (K110):Urine		1									1										2
K179 (ST39):Sputum	1													1							2
K090 (ST323):Blood								1												1	2
K094:Urine																					0
K120 (ST17):Blood				1									1								2
K123:Blood																					0
K129 (ST643):Urine	1															1					2
K137 (ST182):Sputum					1												1				2
K145 (ST39):Urine						1					1										2
K161 (ST25):Urine						1								1							2
Sum	22	9	0	1	1	3	3	1	2	2	10	0	9	3	3	1	1	4	4	1
