# Supplementary material for: Pathogenomics and Evolutionary Epidemiology of Multi-Drug Resistant Clinical Klebsiella pneumoniae Isolated from Pretoria, South Africa
Source: Sci Rep. 2020 Jan 27;10:1232. doi: 10.1038/s41598-020-58012-8 (PMC6985128; doi:10.1038/s41598-020-58012-8)
Supplement: Supplementary file 4 — Supplementary Data S4. [file 41598_2020_58012_MOESM4_ESM.xlsx]

## Sheet: Kpneumo_metadata.xlsx
Genome ID	Genome Name	Strain	MLST	GenBank Accessions	Isolation Source	Collection Date	Isolation Country	Geographic Location	Host Name	Host Gender	Host Age	Host Health
573.1	Klebsiella pneumoniae strain VRCO0337	VRCO0337		FWMD00000000	faeces	2015	United Kingdom	United Kingdom
573.1	Klebsiella pneumoniae strain VRCO0422	VRCO0422		FWMR00000000	faeces	2015	United Kingdom	United Kingdom
573.1	Klebsiella pneumoniae strain VRCO0340	VRCO0340		FWML00000000	faeces	2015	United Kingdom	United Kingdom
573.1	Klebsiella pneumoniae strain VRCO0388	VRCO0388		FWNB00000000	faeces	2015	United Kingdom	United Kingdom
573.1	Klebsiella pneumoniae strain VRCO0390	VRCO0390		FWMW00000000	faeces	2015	United Kingdom	United Kingdom
573.1	Klebsiella pneumoniae strain VRCO0448	VRCO0448		FWNI00000000	faeces	2015	United Kingdom	United Kingdom
573.1	Klebsiella pneumoniae strain VRCO0447	VRCO0447		FWND00000000	faeces	2015	United Kingdom	United Kingdom
573.1	Klebsiella pneumoniae strain VRCO0469	VRCO0469		FWNN00000000	faeces	2015	United Kingdom	United Kingdom
573.1	Klebsiella pneumoniae strain VRCO0313	VRCO0313		FWNS00000000	faeces	2015	United Kingdom	United Kingdom
573.1	Klebsiella pneumoniae strain VRCO0471	VRCO0471		FWNV00000000	faeces	2015	United Kingdom	United Kingdom
573.101	Klebsiella pneumoniae strain VRCO0173	VRCO0173		FWOK00000000	environment	2015	United Kingdom	United Kingdom
573.101	Klebsiella pneumoniae strain VRCO0435	VRCO0435		FWOQ00000000	faeces	2015	United Kingdom	United Kingdom
573.101	Klebsiella pneumoniae strain VRCO0314	VRCO0314		FWOT00000000	blood	2015	United Kingdom	United Kingdom
573.101	Klebsiella pneumoniae strain VRCO0434	VRCO0434		FWOI00000000	faeces	2015	United Kingdom	United Kingdom
573.101	Klebsiella pneumoniae strain VRCO0291	VRCO0291		FWOV00000000	faeces	2015	United Kingdom	United Kingdom
573.101	Klebsiella pneumoniae strain VRCO0424	VRCO0424		FWPA00000000	faeces	2015	United Kingdom	United Kingdom
573.101	Klebsiella pneumoniae strain VRCO0425	VRCO0425		FWPB00000000	faeces	2015	United Kingdom	United Kingdom
573.101	Klebsiella pneumoniae strain VRCO0432	VRCO0432		FWOZ00000000	faeces	2015	United Kingdom	United Kingdom
573.101	Klebsiella pneumoniae strain VRCO0392	VRCO0392		FWPG00000000	faeces	2015	United Kingdom	United Kingdom
573.101	Klebsiella pneumoniae strain VRCO0334	VRCO0334		FWPM00000000	faeces	2015	United Kingdom	United Kingdom
573.101	Klebsiella pneumoniae strain VRCO0336	VRCO0336		FWPN00000000	faeces	2015	United Kingdom	United Kingdom
573.101	Klebsiella pneumoniae strain VRCO0343	VRCO0343		FWPQ00000000	faeces	2015	United Kingdom	United Kingdom
573.101	Klebsiella pneumoniae strain VRCO0335	VRCO0335		FWPP00000000	faeces	2015	United Kingdom	United Kingdom
573.101	Klebsiella pneumoniae strain VRCO0473	VRCO0473		FWWK00000000	faeces	2015	United Kingdom	United Kingdom
573.101	Klebsiella pneumoniae strain VRES0976	VRES0976		FWWI00000000	faeces	2015	United Kingdom	United Kingdom
573.125	Klebsiella pneumoniae strain UCI108	UCI108		NHZM00000000		2015	United States	USA: Massachusetts, Boston	Human, Homo sapiens
573.125	Klebsiella pneumoniae strain WCHKP113	WCHKP113	MLST.Klebsiella_pneumoniae.11	NGZK00000000		2017-02	China	China: Sichuan	Human, Homo sapiens
573.125	Klebsiella pneumoniae strain WCHKP108	WCHKP108	MLST.Klebsiella_pneumoniae.11	NGYZ00000000		2017-02	China	China: Sichuan	Human, Homo sapiens
573.125	Klebsiella pneumoniae strain WCHKP103	WCHKP103		NGZA00000000		2017-01	China	China: Sichuan	Human, Homo sapiens
573.125	Klebsiella pneumoniae strain WCHKP97	WCHKP97	MLST.Klebsiella_pneumoniae.45	NGZB00000000		2017-01	China	China: Sichuan	Human, Homo sapiens
573.125	Klebsiella pneumoniae strain WCHKP95	WCHKP95	MLST.Klebsiella_pneumoniae.45	NGZC00000000		2017-01	China	China: Sichuan	Human, Homo sapiens
573.125	Klebsiella pneumoniae strain WCHKP91	WCHKP91	MLST.Klebsiella_pneumoniae.11	NGZD00000000		2017-01	China	China: Sichuan	Human, Homo sapiens
573.125	Klebsiella pneumoniae strain WCHKP73	WCHKP73		NGZE00000000		2017-01	China	China: Sichuan	Human, Homo sapiens
573.125	Klebsiella pneumoniae strain WCHKP70	WCHKP70		NGZF00000000		2017-01	China	China: Sichuan	Human, Homo sapiens
573.125	Klebsiella pneumoniae strain WCHKP2	WCHKP2	MLST.Klebsiella_pneumoniae.11	NGZJ00000000		2016-08	China	China: Sichuan	Human, Homo sapiens
573.125	Klebsiella pneumoniae strain WCHKP3	WCHKP3	MLST.Klebsiella_pneumoniae.11	NGZI00000000		2016-09	China	China: Sichuan	Human, Homo sapiens
573.125	Klebsiella pneumoniae strain WCHKP10	WCHKP10		NGZH00000000		2016-10	China	China: Sichuan	Human, Homo sapiens
573.125	Klebsiella pneumoniae strain CIV-4	CIV-4		MRBE00000000	bronchial aspirate	2014	Italy	Italy: Palermo	Human, Homo sapiens			carriage
573.125	Klebsiella pneumoniae strain KH43	KH43		MQUU00000000	Skin and soft tissue	2014-12-02	Colombia	Colombia: Medellin	Human, Homo sapiens
573.125	Klebsiella pneumoniae strain H151440672	H151440672	MLST.Klebsiella_pneumoniae.307	MQUV00000000		2015-03-22	United Kingdom	United Kingdom	Human, Homo sapiens
573.125	Klebsiella pneumoniae strain HH150820806-UK	HH150820806-UK	MLST.Klebsiella_pneumoniae.307	MQUT00000000	urine culture	2015-02-12	United Kingdom	United Kingdom	Human, Homo sapiens			Urinary tract infection
573.125	Klebsiella pneumoniae strain H151300628-UK	H151300628-UK	MLST.Klebsiella_pneumoniae.307	MQUW00000000	urine culture	2015-03-07	United Kingdom	United Kingdom	Human, Homo sapiens
573.125	Klebsiella pneumoniae strain H151400610	H151400610	MLST.Klebsiella_pneumoniae.307	MQUX00000000	Swab	2015-03-19	United Kingdom	United Kingdom	Human, Homo sapiens
573.125	Klebsiella pneumoniae strain H154440769	H154440769		MQUZ00000000	rectal	2015-10-15	United Kingdom	United Kingdom	Human, Homo sapiens
573.125	Klebsiella pneumoniae strain H151400611	H151400611		MQUY00000000	Swab	2015-03-20	United Kingdom	United Kingdom	Human, Homo sapiens
573.125	Klebsiella pneumoniae strain H151440671	H151440671		MQVA00000000	urine culture	2015-03-22	United Kingdom	United Kingdom	Human, Homo sapiens			Urinary tract infection
573.125	Klebsiella pneumoniae strain H155360912	H155360912	MLST.Klebsiella_pneumoniae.307	MQVB00000000	rectal	2015-12-24	United Kingdom	United Kingdom	Human, Homo sapiens
573.126	Klebsiella pneumoniae strain ARLG-2984	ARLG-2984		NEYJ00000000	blood	2015	United States	USA: North Carolina	Human, Homo sapiens
573.126	Klebsiella pneumoniae strain ARLG-2983	ARLG-2983		NEYK00000000	blood	2015	United States	USA: Unknown	Human, Homo sapiens
573.126	Klebsiella pneumoniae strain ARLG-2985	ARLG-2985	MLST.Klebsiella_pneumoniae.16	NEYI00000000	blood	2014	United States	USA: Ohio	Human, Homo sapiens
573.126	Klebsiella pneumoniae strain ARLG-2981	ARLG-2981		NEYM00000000	blood	2014	United States	USA: Unknown	Human, Homo sapiens
573.126	Klebsiella pneumoniae strain ARLG-2982	ARLG-2982	MLST.Klebsiella_pneumoniae.258	NEYL00000000	blood	2016	United States	USA: Unknown	Human, Homo sapiens
573.126	Klebsiella pneumoniae strain ARLG-2978	ARLG-2978		NEYP00000000	blood	2015	United States	USA: Unknown	Human, Homo sapiens
573.126	Klebsiella pneumoniae strain ARLG-2956	ARLG-2956	MLST.Klebsiella_pneumoniae.258	NEZC00000000	blood	2015	United States	USA: Unknown	Human, Homo sapiens
573.126	Klebsiella pneumoniae strain ARLG-2951	ARLG-2951		NEZE00000000	blood	2015	United States	USA: Unknown	Human, Homo sapiens
573.126	Klebsiella pneumoniae strain ARLG-2846	ARLG-2846		NEZN00000000	blood	2015	United States	USA: Unknown	Human, Homo sapiens
573.126	Klebsiella pneumoniae strain ARLG-2820	ARLG-2820	MLST.Klebsiella_pneumoniae.258	NEZO00000000	blood	2014	United States	USA: Ohio	Human, Homo sapiens
573.126	Klebsiella pneumoniae strain ARLG-2794	ARLG-2794		NEZS00000000	blood	2015	United States	USA: North Carolina	Human, Homo sapiens
573.126	Klebsiella pneumoniae strain ARLG-2791	ARLG-2791	MLST.Klebsiella_pneumoniae.258	NEZT00000000	blood	2015	United States	USA: North Carolina	Human, Homo sapiens
573.126	Klebsiella pneumoniae strain ARLG-2758	ARLG-2758		NEZU00000000	blood	2014	United States	USA: North Carolina	Human, Homo sapiens
573.126	Klebsiella pneumoniae strain ARLG-2745	ARLG-2745		NEZW00000000	blood	2014	United States	USA: North Carolina	Human, Homo sapiens
573.126	Klebsiella pneumoniae strain ARLG-2737	ARLG-2737	MLST.Klebsiella_pneumoniae.258	NEZY00000000	blood	2014	United States	USA: North Carolina	Human, Homo sapiens
573.126	Klebsiella pneumoniae strain ARLG-2727R	ARLG-2727		NEZZ00000000	blood	2014	United States	USA: Ohio	Human, Homo sapiens
573.126	Klebsiella pneumoniae strain ARLG-2725	ARLG-2725	MLST.Klebsiella_pneumoniae.307	NFAA00000000	blood	2014	United States	USA: Michigan	Human, Homo sapiens
573.126	Klebsiella pneumoniae strain ARLG-2570	ARLG-2570	MLST.Klebsiella_pneumoniae.258	NFAL00000000	blood	2014	United States	USA: Ohio	Human, Homo sapiens
573.126	Klebsiella pneumoniae strain ARLG-2696	ARLG-2696		NFAG00000000	blood	2014	United States	USA: Ohio	Human, Homo sapiens
573.126	Klebsiella pneumoniae strain ARLG-2459	ARLG-2459		NFBB00000000	blood	2014	United States	USA: Ohio	Human, Homo sapiens
573.126	Klebsiella pneumoniae strain ARLG-2953	ARLG-2953		NEZD00000000	blood	2015	United States	USA: Unknown	Human, Homo sapiens
573.126	Klebsiella pneumoniae strain ARLG-2949	ARLG-2949	MLST.Klebsiella_pneumoniae.11	NEZF00000000	blood	2015	United States	USA: Ohio	Human, Homo sapiens
573.126	Klebsiella pneumoniae strain ARLG-2862	ARLG-2862	MLST.Klebsiella_pneumoniae.258	NEZJ00000000	blood	2015	United States	USA: North Carolina	Human, Homo sapiens
573.126	Klebsiella pneumoniae strain ARLG-2850	ARLG-2850		NEZL00000000	blood	2015	United States	USA: North Carolina	Human, Homo sapiens
573.126	Klebsiella pneumoniae strain ARLG-2800	ARLG-2800	MLST.Klebsiella_pneumoniae.258	NEZR00000000	blood	2015	United States	USA: North Carolina	Human, Homo sapiens
573.126	Klebsiella pneumoniae strain ARLG-2806	ARLG-2806		NEZQ00000000	blood	2015	United States	USA: North Carolina	Human, Homo sapiens
573.126	Klebsiella pneumoniae strain ARLG-2723	ARLG-2723	MLST.Klebsiella_pneumoniae.258	NFAB00000000	blood	2014	United States	USA: Michigan	Human, Homo sapiens
573.126	Klebsiella pneumoniae strain ARLG-2718	ARLG-2718		NFAD00000000	blood	2014	United States	USA: Ohio	Human, Homo sapiens
573.126	Klebsiella pneumoniae strain ARLG-2709	ARLG-2709	MLST.Klebsiella_pneumoniae.258	NFAF00000000	blood	2014	United States	USA: Ohio	Human, Homo sapiens
573.126	Klebsiella pneumoniae strain ARLG-2689	ARLG-2689		NFAI00000000	blood	2014	United States	USA: Ohio	Human, Homo sapiens
573.126	Klebsiella pneumoniae strain ARLG-2568	ARLG-2568		NFAM00000000	blood	2014	United States	USA: Ohio	Human, Homo sapiens
573.127	Klebsiella pneumoniae strain ARLG-2958	ARLG-2958	MLST.Klebsiella_pneumoniae.258	NEZB00000000	blood	2016	United States	USA: Unknown	Human, Homo sapiens
573.127	Klebsiella pneumoniae strain ARLG-2877	ARLG-2877	MLST.Klebsiella_pneumoniae.258	NEZH00000000	blood	2015	United States	USA: North Carolina	Human, Homo sapiens
573.127	Klebsiella pneumoniae strain ARLG-2859	ARLG-2859		NEZK00000000	blood	2015	United States	USA: North Carolina	Human, Homo sapiens
573.127	Klebsiella pneumoniae strain ARLG-2873	ARLG-2873	MLST.Klebsiella_pneumoniae.258	NEZI00000000	blood	2015	United States	USA: North Carolina	Human, Homo sapiens
573.127	Klebsiella pneumoniae strain ARLG-2847	ARLG-2847		NEZM00000000	blood	2014	United States	USA: Unknown	Human, Homo sapiens
573.127	Klebsiella pneumoniae strain ARLG-2818	ARLG-2818	MLST.Klebsiella_pneumoniae.247	NEZP00000000	blood	2015	United States	USA: Ohio	Human, Homo sapiens
573.127	Klebsiella pneumoniae strain ARLG-2753	ARLG-2753		NEZV00000000	blood	2014	United States	USA: North Carolina	Human, Homo sapiens
573.127	Klebsiella pneumoniae strain ARLG-2744	ARLG-2744		NEZX00000000	blood	2014	United States	USA: North Carolina	Human, Homo sapiens
573.127	Klebsiella pneumoniae strain ARLG-2695	ARLG-2695	MLST.Klebsiella_pneumoniae.258	NFAH00000000	blood	2014	United States	USA: Ohio	Human, Homo sapiens
573.127	Klebsiella pneumoniae strain ARLG-2722	ARLG-2722		NFAC00000000	blood	2014	United States	USA: Ohio	Human, Homo sapiens
573.127	Klebsiella pneumoniae strain ARLG-2536	ARLG-2536	MLST.Klebsiella_pneumoniae.258	NFAQ00000000	blood	2014	United States	USA: Ohio	Human, Homo sapiens
573.127	Klebsiella pneumoniae strain ARLG-2515	ARLG-2515	MLST.Klebsiella_pneumoniae.258	NFAT00000000	blood	2014	United States	USA: Ohio	Human, Homo sapiens
573.127	Klebsiella pneumoniae strain ARLG-2464	ARLG-2464		NFBA00000000	blood	2014	United States	USA: Ohio	Human, Homo sapiens
573.127	Klebsiella pneumoniae strain MM_2436	MM_2436		NFZK00000000	Blood	2015-12-15	Nigeria	Nigeria	Human, Homo sapiens			Sepsis
573.127	Klebsiella pneumoniae strain MM_MK_620	MM_MK_620	MLST.Klebsiella_pneumoniae.1658	NFWI00000000	Blood	2014-05-20	Nigeria	Nigeria	Human, Homo sapiens			Sepsis
573.127	Klebsiella pneumoniae strain G4749	G4749		NFWR00000000	Blood	2016-08-04	Nigeria	Nigeria	Human, Homo sapiens			Sepsis
573.127	Klebsiella pneumoniae strain G4747	G4747		NFWS00000000	Blood	2016-08-04	Nigeria	Nigeria	Human, Homo sapiens			Sepsis
573.127	Klebsiella pneumoniae strain G4731	G4731		NFWT00000000	Blood	2016-08-01	Nigeria	Nigeria	Human, Homo sapiens			Sepsis
573.127	Klebsiella pneumoniae strain G4730	G4730	MLST.Klebsiella_pneumoniae.420	NFWU00000000	Blood	2016-07-29	Nigeria	Nigeria	Human, Homo sapiens			Sepsis
573.127	Klebsiella pneumoniae strain G4717	G4717		NFWV00000000	Blood	2016-07-25	Nigeria	Nigeria	Human, Homo sapiens			Sepsis
573.127	Klebsiella pneumoniae strain G4712	G4712		NFWW00000000	Blood	2016-07-25	Nigeria	Nigeria	Human, Homo sapiens			Sepsis
573.127	Klebsiella pneumoniae strain G4605	G4605		NFXA00000000	Blood	2016-05-02	Nigeria	Nigeria	Human, Homo sapiens			Sepsis
573.127	Klebsiella pneumoniae strain G3704	G3704		NFXH00000000	Blood	2015-03-25	Nigeria	Nigeria	Human, Homo sapiens			Sepsis
573.127	Klebsiella pneumoniae strain G4348	G4348	MLST.Klebsiella_pneumoniae.108	NFXF00000000	Blood	2015-11-17	Nigeria	Nigeria	Human, Homo sapiens			Sepsis
573.127	Klebsiella pneumoniae strain G3504	G3504	MLST.Klebsiella_pneumoniae.101	NFXI00000000	Blood	2014-11-12	Nigeria	Nigeria	Human, Homo sapiens			Sepsis
573.127	Klebsiella pneumoniae strain G3435	G3435	MLST.Klebsiella_pneumoniae.307	NFXJ00000000	Blood	2014-10-28	Nigeria	Nigeria	Human, Homo sapiens			Sepsis
573.127	Klebsiella pneumoniae strain G2629	G2629		NFXN00000000	Blood	2014-03-17	Nigeria	Nigeria	Human, Homo sapiens			Sepsis
573.127	Klebsiella pneumoniae strain G2280	G2280		NFXO00000000	Blood	2014-01-27	Nigeria	Nigeria	Human, Homo sapiens			Sepsis
573.127	Klebsiella pneumoniae strain G2275	G2275	MLST.Klebsiella_pneumoniae.1788	NFXP00000000	Blood	2014-01-22	Nigeria	Nigeria	Human, Homo sapiens			Sepsis
573.127	Klebsiella pneumoniae strain BH3723	BH3723	MLST.Klebsiella_pneumoniae.13	NFYD00000000	Blood	2015-09-30	Nigeria	Nigeria	Human, Homo sapiens			Sepsis
573.127	Klebsiella pneumoniae strain BH3183	BH3183		NFYE00000000	Blood	2015-03-26	Nigeria	Nigeria	Human, Homo sapiens			Sepsis
573.127	Klebsiella pneumoniae strain BH1986	BH1986	MLST.Klebsiella_pneumoniae.4	NFYI00000000	Blood	2014-05-05	Nigeria	Nigeria	Human, Homo sapiens			Sepsis
573.127	Klebsiella pneumoniae strain AK_905	AK_905		NFYM00000000	CSF	2016-03-08	Nigeria	Nigeria	Human, Homo sapiens			Sepsis
573.127	Klebsiella pneumoniae strain AK_800	AK_800		NFYS00000000	Blood	2015-12-15	Nigeria	Nigeria	Human, Homo sapiens			Sepsis
573.127	Klebsiella pneumoniae strain AK_896	AK_896	MLST.Klebsiella_pneumoniae.25	NFYN00000000	Blood	2016-02-29	Nigeria	Nigeria	Human, Homo sapiens			Sepsis
573.127	Klebsiella pneumoniae strain AK_1025	AK_1025		NFYO00000000	Blood	2016-05-19	Nigeria	Nigeria	Human, Homo sapiens			Sepsis
573.127	Klebsiella pneumoniae strain AK_1023	AK_1023		NFYQ00000000	Blood	2016-05-17	Nigeria	Nigeria	Human, Homo sapiens			Sepsis
573.127	Klebsiella pneumoniae strain HB_AB_3196	HB_AB_3196		NFWL00000000	Blood	2015-09-28	Nigeria	Nigeria	Human, Homo sapiens			Sepsis
573.127	Klebsiella pneumoniae strain HB_4285	HB_4285	MLST.Klebsiella_pneumoniae.716	NFWM00000000	Blood	2016-05-17	Nigeria	Nigeria	Human, Homo sapiens			Sepsis
573.127	Klebsiella pneumoniae strain G4606	G4606	MLST.Klebsiella_pneumoniae.429	NFWZ00000000	Blood	2016-05-02	Nigeria	Nigeria	Human, Homo sapiens			Sepsis
573.127	Klebsiella pneumoniae strain G4049	G4049	MLST.Klebsiella_pneumoniae.48	NFXG00000000	Blood	2015-06-29	Nigeria	Nigeria	Human, Homo sapiens			Sepsis
573.127	Klebsiella pneumoniae strain G4597	G4597		NFXC00000000	Blood	2016-04-25	Nigeria	Nigeria	Human, Homo sapiens			Sepsis
573.127	Klebsiella pneumoniae strain G3051	G3051		NFXK00000000	Blood	2014-06-23	Nigeria	Nigeria	Human, Homo sapiens			Sepsis
573.128	Klebsiella pneumoniae strain BH2937	BH2937	MLST.Klebsiella_pneumoniae.831	NFYF00000000	Blood	2015-02-16	Nigeria	Nigeria	Human, Homo sapiens			Sepsis
573.128	Klebsiella pneumoniae strain BH2511	BH2511		NFYG00000000	Blood	2014-10-21	Nigeria	Nigeria	Human, Homo sapiens			Sepsis
573.128	Klebsiella pneumoniae strain BH2308	BH2308	MLST.Klebsiella_pneumoniae.25	NFYH00000000	Blood	2014-09-09	Nigeria	Nigeria	Human, Homo sapiens			Sepsis
573.128	Klebsiella pneumoniae strain AK_B_SD_011	AK_B_SD_011		NFYK00000000	Blood	2014-01-31	Nigeria	Nigeria	Human, Homo sapiens			Sepsis
573.128	Klebsiella pneumoniae strain AK_991	AK_991		NFYL00000000	Blood	2016-04-25	Nigeria	Nigeria	Human, Homo sapiens			Sepsis
573.128	Klebsiella pneumoniae strain AK_1024	AK_1024	MLST.Klebsiella_pneumoniae.716	NFYP00000000	Blood	2016-05-17	Nigeria	Nigeria	Human, Homo sapiens			Sepsis
573.128	Klebsiella pneumoniae strain C3-D9-12	C3-D9-12		MSYU00000000	Urine	2016-07	Tunisia	Tunisia: Sousse	Human, Homo sapiens			Urinary Tract Infection
573.128	Klebsiella pneumoniae strain C5-E1-13	C5-E1-13		MSYW00000000	Urine	2016-07	Tunisia	Tunisia: Sousse	Human, Homo sapiens			Urinary Tract Infection
573.128	Klebsiella pneumoniae strain C10-E6-15	C10-E6-15		MSZB00000000	Urine	2015	Tunisia	Tunisia: Sousse	Human, Homo sapiens			Urinary Tract Infection
573.128	Klebsiella pneumoniae strain C11-E7-15	C11-E7-15	MLST.Klebsiella_pneumoniae.101	MSZC00000000	Urine	2015	Tunisia	Tunisia: Sousse	Human, Homo sapiens			Urinary Tract Infection
573.128	Klebsiella pneumoniae strain C6-E2-14	C6-E2-14		MSYX00000000	Urine	2014	Tunisia	Tunisia: Sousse	Human, Homo sapiens			Urinary Tract Infection
573.128	Klebsiella pneumoniae strain C12-E8-15	C12-E8-15	MLST.Klebsiella_pneumoniae.101	MSZD00000000	Urine	2015	Tunisia	Tunisia: Sousse	Human, Homo sapiens			Urinary Tract Infection
573.128	Klebsiella pneumoniae strain C13-E9-15	C13-E9-15		MSZE00000000	Urine	2015	Tunisia	Tunisia: Sousse	Human, Homo sapiens			Urinary tract infection
573.128	Klebsiella pneumoniae strain C7-E3-14	C7-E3-14	MLST.Klebsiella_pneumoniae.101	MSYY00000000	Urine	2014	Tunisia	Tunisia: Sousse	Human, Homo sapiens			Urinary Tract Infection
573.128	Klebsiella pneumoniae strain C8-E4-15	C8-E4-15		MSYZ00000000	Urine	2015	Tunisia	Tunisia: Sousse	Human, Homo sapiens			Urinary Tract Infection
573.128	Klebsiella pneumoniae strain C9-E5-15	C9-E5-15	MLST.Klebsiella_pneumoniae.11	MSZA00000000	Urine	2016-07	Tunisia	Tunisia: Sousse	Human, Homo sapiens			Urinary Tract Infection
573.128	Klebsiella pneumoniae strain C14-E10-16	C14-E10-16	MLST.Klebsiella_pneumoniae.11	MSZF00000000	Urine	2016	Tunisia	Tunisia: Sousse	Human, Homo sapiens			Urinary Tract Infection
573.128	Klebsiella pneumoniae strain 4451	not applicable		NBSD00000000	blood	2015	Brazil	Brazil: Hospital das Clinicas, Sao Paulo	Human, Homo sapiens			Bloodstream infection
573.128	Klebsiella pneumoniae strain 852K	852K	MLST.Klebsiella_pneumoniae.15	NIZI00000000	urine	2015	Nigeria	Nigeria	Human, Homo sapiens			Urogenital disease
573.128	Klebsiella pneumoniae strain 852	852	MLST.Klebsiella_pneumoniae.15	NIZK00000000	urine	2015	Nigeria	Nigeria	Human, Homo sapiens			Urogenital disease
573.128	Klebsiella pneumoniae strain 1337LF	1337LF		NIZL00000000	urine	2015	Nigeria	Nigeria	Human, Homo sapiens			Urogenital disease
573.128	Klebsiella pneumoniae strain 872	872	MLST.Klebsiella_pneumoniae.340	NIZJ00000000	Endocervical swab	2015	Nigeria	Nigeria	Human, Homo sapiens			Urogenital disease
573.128	Klebsiella pneumoniae strain KPC40	KPC40		NIRG00000000	cerebrospinal fluid	2015-03-18	Brazil	Brazil: Uberlandia	Human, Homo sapiens			Infection
573.128	Klebsiella pneumoniae strain 704SK6	704SK6		CP022143,CP022144,CP022145,CP022146,CP022147	wastewater	2015-12-01	Switzerland	Switzerland:Basel
573.128	Klebsiella pneumoniae strain VRCO0426	VRCO0426	MLST.Klebsiella_pneumoniae.54	FWMY00000000	feces	2015	United Kingdom	United Kingdom	Human, Homo sapiens
573.128	Klebsiella pneumoniae strain VRCO0184	VRCO0184		FWKU00000000	feces	2015	United Kingdom	United Kingdom	Human, Homo sapiens
573.128	Klebsiella pneumoniae strain VRCO0341	VRCO0341		FWOO00000000	faeces	2015	United Kingdom	United Kingdom
573.128	Klebsiella pneumoniae strain VRCO0451	VRCO0451	MLST.Klebsiella_pneumoniae.1189	FWPC00000000	feces	2015	United Kingdom	United Kingdom	Human, Homo sapiens
573.148	Klebsiella pneumoniae strain JMI28838mut	JMI28838mut		NMQL00000000	spontaneous mutant of KP1099 selected on meropenem/vaborbactam, both at 8 mg/L	2016-02-18	United States	USA	Human, Homo sapiens
573.148	Klebsiella pneumoniae strain 67	not collected		NGWK00000000	broncoalveolar lavage	2014-05-12	Italy	Italy	Human, Homo sapiens	male	85	coronary heart disease
573.148	Klebsiella pneumoniae strain 68	not collected		NGWJ00000000	blood	2014-05-28	Italy	Italy	Human, Homo sapiens	male	71	acute myocardical infarction
573.148	Klebsiella pneumoniae strain 66	not collected		NGWL00000000	sternal wound	2014-05-05	Italy	Italy	Human, Homo sapiens	female	78	acute myocardical infarction
573.148	Klebsiella pneumoniae strain 64	not collected		NGWN00000000	urine	2014-02-20	Italy	Italy	Human, Homo sapiens	male	72	urinary tract infection
573.148	Klebsiella pneumoniae strain 65	not collected		NGWM00000000	broncoalveolar lavage	2014-04-20	Italy	Italy	Human, Homo sapiens	male	71	acute myocardical infarction
573.148	Klebsiella pneumoniae strain ECCTRSRTH01	ECCTRSRTH01		NPZG00000000	Swine	2016-06-15	Thailand	Thailand: Nakhon Pathom	Swine	Unknown		NA
573.148	Klebsiella pneumoniae strain KPCTRSRTH08	KPCTRSRTH08		NQCZ00000000	Swine	2016-11-18	Thailand	Thailand: Nakhon Pathom	Swine	Unknown		NA
573.148	Klebsiella pneumoniae strain KPPUTH07	KPPUTH07		NQEG00000000	Patient	2016-06-08	Thailand	Thailand: Bangkok	Human, Homo sapiens	Male	65	sick
573.148	Klebsiella pneumoniae strain D3-2b-17	D3-2b-17		NNCC00000000	river water	2016-07-16	Austria	Austria: Upper Austria
573.148	Klebsiella pneumoniae strain 3111F	3111F		CM008162,NHOE00000000	rectal swab	2014	Brazil	Brazil: Porto Alegre	Human, Homo sapiens			Infection
573.148	Klebsiella pneumoniae strain SCKP-LL83	SCKP-LL83		NOKM00000000		2017-02	China	China: Sichuan, Deyang	Human, Homo sapiens
573.148	Klebsiella pneumoniae strain WCHKP2080	WCHKP2080		NBXX00000000		2016-06-01	China	China: Sichuan, Chengdu	Human, Homo sapiens
573.148	Klebsiella pneumoniae strain WCHKP7J8	WCHKP7J8		NBXW00000000		2015-04-01	China	China: Sichuan, Chengdu	Human, Homo sapiens
573.148	Klebsiella pneumoniae strain WCHKP85522	WCHKP85522		NBXV00000000		2015-07-01	China	China: Sichuan, Chengdu	Human, Homo sapiens
573.148	Klebsiella pneumoniae strain WCHKP1716	WCHKP1716		NBXZ00000000		2016-05-01	China	China: Sichuan, Chengdu	Human, Homo sapiens
573.149	Klebsiella pneumoniae strain WCHKP1608	WCHKP1608		NBYA00000000		2016-04-01	China	China: Sichuan, Chengdu	Human, Homo sapiens
573.149	Klebsiella pneumoniae strain WCHKP9G2	WCHKP9G2		NBYD00000000		2015-05-01	China	China: Sichuan, Chengdu	Human, Homo sapiens
573.149	Klebsiella pneumoniae strain WCHKP1368	WCHKP1368		NBYC00000000		2016-03-01	China	China: Sichuan, Chengdu	Human, Homo sapiens
573.149	Klebsiella pneumoniae strain WCHKP14G4	WCHKP14G4		NBYG00000000		2015-08-01	China	China: Sichuan, Chengdu	Human, Homo sapiens
573.149	Klebsiella pneumoniae strain WCHKP13F4	WCHKP13F4		NBYH00000000		2015-07-01	China	China: Sichuan, Chengdu	Human, Homo sapiens
573.149	Klebsiella pneumoniae strain WCHKP13F2	WCHKP13F2		NBYI00000000		2015-07-01	China	China: Sichuan, Chengdu	Human, Homo sapiens
573.149	Klebsiella pneumoniae strain WCHKP10H6	WCHKP10H6		NBXP00000000		2015-06-01	China	China: Sichuan, Chengdu	Human, Homo sapiens
573.149	Klebsiella pneumoniae strain WCHKP107220	WCHKP107220		NBXO00000000		2015-09-01	China	China: Sichuan, Chengdu	Human, Homo sapiens
573.149	Klebsiella pneumoniae strain WCHKP10G4	WCHKP10G4		NBXQ00000000		2015-06-01	China	China: Sichuan, Chengdu	Human, Homo sapiens
573.149	Klebsiella pneumoniae strain WCHKP8F5	WCHKP8F5		NBXR00000000		2015-04-01	China	China: Sichuan, Chengdu	Human, Homo sapiens
573.149	Klebsiella pneumoniae strain WCHKP8D7	WCHKP8D7		NBXS00000000		2015-04-01	China	China: Sichuan, Chengdu	Human, Homo sapiens
573.149	Klebsiella pneumoniae strain WCHKP7E2	WCHKP7E2		NBXT00000000		2015-04-01	China	China: Sichuan, Chengdu	Human, Homo sapiens
573.149	Klebsiella pneumoniae strain WCHKP26	WCHKP26		NBXU00000000		2014-11-01	China	China: Sichuan, Chengdu	Human, Homo sapiens
573.149	Klebsiella pneumoniae strain WCHKP2005	WCHKP2005		NBXY00000000		2016-06-01	China	China: Sichuan, Chengdu	Human, Homo sapiens
573.149	Klebsiella pneumoniae strain WCHKP1548	WCHKP1548		NBYB00000000		2016-04-01	China	China: Sichuan, Chengdu	Human, Homo sapiens
573.149	Klebsiella pneumoniae strain WCHKP8F4	WCHKP8F4		NBYE00000000		2015-04-01	China	China: Sichuan, Chengdu	Human, Homo sapiens
573.149	Klebsiella pneumoniae strain WCHKP1911	WCHKP1911		NBYF00000000		2016-05-01	China	China: Sichuan, Chengdu	Human, Homo sapiens
573.149	Klebsiella pneumoniae strain WCHKP31	WCHKP31		NBYJ00000000		2014-11-01	China	China: Sichuan, Chengdu	Human, Homo sapiens
573.149	Klebsiella pneumoniae strain L96	L96		NLFI00000000	feces	2016-05-23	China	China: Zhejiang, Hangzhou	Human, Homo sapiens
573.149	Klebsiella pneumoniae strain L84	L84		NLFF00000000	feces	2016-05-04	China	China: Zhejiang, Hangzhou	Human, Homo sapiens
573.149	Klebsiella pneumoniae strain L86	L86		NLFG00000000	feces	2016-05-17	China	China: Zhejiang, Hangzhou	Human, Homo sapiens
573.149	Klebsiella pneumoniae strain L81	L81		NLFE00000000	feces	2016-04-25	China	China: Zhejiang, Hangzhou	Human, Homo sapiens
573.149	Klebsiella pneumoniae strain L9	L9		NLFH00000000	feces	2016-02-19	China	China: Zhejiang, Hangzhou	Human, Homo sapiens
573.149	Klebsiella pneumoniae strain L70	L70		NLFB00000000	feces	2016-04-15	China	China: Zhejiang, Hangzhou	Human, Homo sapiens
573.149	Klebsiella pneumoniae strain L79	L79		NLFC00000000	feces	2016-04-28	China	China: Zhejiang, Hangzhou	Human, Homo sapiens
573.149	Klebsiella pneumoniae strain L69	L69		NLFA00000000	feces	2016-04-15	China	China: Zhejiang, Hangzhou	Human, Homo sapiens
573.149	Klebsiella pneumoniae strain L8	L8		NLFD00000000	feces	2016-02-18	China	China: Zhejiang, Hangzhou	Human, Homo sapiens
573.149	Klebsiella pneumoniae strain L61	L61		NLEY00000000	feces	2016-04-13	China	China: Zhejiang, Hangzhou	Human, Homo sapiens
573.149	Klebsiella pneumoniae strain L60	L60		NLEX00000000	feces	2016-04-13	China	China: Zhejiang, Hangzhou	Human, Homo sapiens
573.149	Klebsiella pneumoniae strain L58	L58		NLEW00000000	feces	2016-04-12	China	China: Zhejiang, Hangzhou	Human, Homo sapiens
573.149	Klebsiella pneumoniae strain L63	L63		NLEZ00000000	feces	2016-04-11	China	China: Zhejiang, Hangzhou	Human, Homo sapiens
573.149	Klebsiella pneumoniae strain L528	L528		NLES00000000	feces	2017-01-18	China	China: Zhejiang, Hangzhou	Human, Homo sapiens
573.149	Klebsiella pneumoniae strain L531	L531		NLEU00000000	feces	2017-01-20	China	China: Zhejiang, Hangzhou	Human, Homo sapiens
573.149	Klebsiella pneumoniae strain L535	L535		NLEV00000000	feces	2017-01-26	China	China: Zhejiang, Hangzhou	Human, Homo sapiens
573.149	Klebsiella pneumoniae strain L529	L529		NLET00000000	feces	2017-01-20	China	China: Zhejiang, Hangzhou	Human, Homo sapiens
573.149	Klebsiella pneumoniae strain L527	L527		NLER00000000	feces	2017-01-06	China	China: Zhejiang, Hangzhou	Human, Homo sapiens
573.149	Klebsiella pneumoniae strain L520	L520		NLEP00000000	feces	2017-01-13	China	China: Zhejiang, Hangzhou	Human, Homo sapiens
573.149	Klebsiella pneumoniae strain L526	L526		NLEQ00000000	feces	2017-01-17	China	China: Zhejiang, Hangzhou	Human, Homo sapiens
573.149	Klebsiella pneumoniae strain L519	L519		NLEO00000000	feces	2017-01-13	China	China: Zhejiang, Hangzhou	Human, Homo sapiens
573.149	Klebsiella pneumoniae strain L513	L513		NLEM00000000	feces	2017-01-09	China	China: Zhejiang, Hangzhou	Human, Homo sapiens
573.149	Klebsiella pneumoniae strain L505	L505		NLEK00000000	feces	2016-12-30	China	China: Zhejiang, Hangzhou	Human, Homo sapiens
573.149	Klebsiella pneumoniae strain L514	L514		NLEN00000000	feces	2017-01-10	China	China: Zhejiang, Hangzhou	Human, Homo sapiens
573.149	Klebsiella pneumoniae strain L511	L511		NLEL00000000	feces	2017-01-10	China	China: Zhejiang, Hangzhou	Human, Homo sapiens
573.149	Klebsiella pneumoniae strain L48	L48		NLEG00000000	feces	2016-04-05	China	China: Zhejiang, Hangzhou	Human, Homo sapiens
573.149	Klebsiella pneumoniae strain L482	L482		NLEH00000000	feces	2016-12-27	China	China: Zhejiang, Hangzhou	Human, Homo sapiens
573.149	Klebsiella pneumoniae strain L491	L491		NLEI00000000	feces	2016-12-27	China	China: Zhejiang, Hangzhou	Human, Homo sapiens
573.149	Klebsiella pneumoniae strain L50	L50		NLEJ00000000	feces	2016-04-08	China	China: Zhejiang, Hangzhou	Human, Homo sapiens
573.149	Klebsiella pneumoniae strain L451	L451		NLEE00000000	feces	2016-12-19	China	China: Zhejiang, Hangzhou	Human, Homo sapiens
573.149	Klebsiella pneumoniae strain L447	L447		NLED00000000	feces	2016-12-19	China	China: Zhejiang, Hangzhou	Human, Homo sapiens
573.149	Klebsiella pneumoniae strain L442	L442		NLEC00000000	feces	2016-12-16	China	China: Zhejiang, Hangzhou	Human, Homo sapiens
573.149	Klebsiella pneumoniae strain L462	L462		NLEF00000000	feces	2016-12-20	China	China: Zhejiang, Hangzhou	Human, Homo sapiens
573.149	Klebsiella pneumoniae strain L400	L400		NLEA00000000	feces	2016-11-21	China	China: Zhejiang, Hangzhou	Human, Homo sapiens
573.149	Klebsiella pneumoniae strain L388	L388		NLDY00000000	feces	2016-11-15	China	China: Zhejiang, Hangzhou	Human, Homo sapiens
573.149	Klebsiella pneumoniae strain L39	L39		NLDZ00000000	feces	2016-03-16	China	China: Zhejiang, Hangzhou	Human, Homo sapiens
573.149	Klebsiella pneumoniae strain L440	L440		NLEB00000000	feces	2016-12-16	China	China: Zhejiang, Hangzhou	Human, Homo sapiens
573.149	Klebsiella pneumoniae strain L38	L38		NLDV00000000	feces	2016-03-09	China	China: Zhejiang, Hangzhou	Human, Homo sapiens
573.149	Klebsiella pneumoniae strain L384	L384		NLDW00000000	feces	2016-11-16	China	China: Zhejiang, Hangzhou	Human, Homo sapiens
573.149	Klebsiella pneumoniae strain L386	L386		NLDX00000000	feces	2016-11-16	China	China: Zhejiang, Hangzhou	Human, Homo sapiens
573.149	Klebsiella pneumoniae strain L374	L374		NLDU00000000	feces	2016-11-11	China	China: Zhejiang, Hangzhou	Human, Homo sapiens
573.149	Klebsiella pneumoniae strain L31	L31		NLDQ00000000	feces	2016-03-09	China	China: Zhejiang, Hangzhou	Human, Homo sapiens
573.149	Klebsiella pneumoniae strain L36	L36		NLDS00000000	feces	2016-03-14	China	China: Zhejiang, Hangzhou	Human, Homo sapiens
573.149	Klebsiella pneumoniae strain L37	L37		NLDT00000000	feces	2016-03-15	China	China: Zhejiang, Hangzhou	Human, Homo sapiens
573.149	Klebsiella pneumoniae strain L350	L350		NLDR00000000	feces	2016-10-31	China	China: Zhejiang, Hangzhou	Human, Homo sapiens
573.149	Klebsiella pneumoniae strain L26	L26		NLDN00000000	feces	2016-03-02	China	China: Zhejiang, Hangzhou	Human, Homo sapiens
573.149	Klebsiella pneumoniae strain L299	L299		NLDO00000000	feces	2016-09-26	China	China: Zhejiang, Hangzhou	Human, Homo sapiens
573.149	Klebsiella pneumoniae strain L256	L256		NLDM00000000	feces	2016-10-07	China	China: Zhejiang, Hangzhou	Human, Homo sapiens
573.149	Klebsiella pneumoniae strain L30	L30		NLDP00000000	feces	2016-03-10	China	China: Zhejiang, Hangzhou	Human, Homo sapiens
573.149	Klebsiella pneumoniae strain L223	L223		NLDK00000000	feces	2016-09-02	China	China: Zhejiang, Hangzhou	Human, Homo sapiens
573.149	Klebsiella pneumoniae strain L211	L211		NLDI00000000	feces	2016-08-22	China	China: Zhejiang, Hangzhou	Human, Homo sapiens
573.149	Klebsiella pneumoniae strain L222	L222		NLDJ00000000	feces	2016-08-29	China	China: Zhejiang, Hangzhou	Human, Homo sapiens
573.149	Klebsiella pneumoniae strain L23	L23		NLDL00000000	feces	2016-03-06	China	China: Zhejiang, Hangzhou	Human, Homo sapiens
573.149	Klebsiella pneumoniae strain L182	L182		NLDE00000000	feces	2016-08-05	China	China: Zhejiang, Hangzhou	Human, Homo sapiens
573.149	Klebsiella pneumoniae strain L20	L20		NLDG00000000	feces	2016-03-06	China	China: Zhejiang, Hangzhou	Human, Homo sapiens
573.149	Klebsiella pneumoniae strain L196	L196		NLDF00000000	feces	2016-08-15	China	China: Zhejiang, Hangzhou	Human, Homo sapiens
573.149	Klebsiella pneumoniae strain L201	L201		NLDH00000000	feces	2016-08-22	China	China: Zhejiang, Hangzhou	Human, Homo sapiens
573.149	Klebsiella pneumoniae strain L136	L136		NLDA00000000	feces	2016-07-25	China	China: Zhejiang, Hangzhou	Human, Homo sapiens
573.149	Klebsiella pneumoniae strain L176	L176		NLDC00000000	feces	2016-02-01	China	China: Zhejiang, Hangzhou	Human, Homo sapiens
573.149	Klebsiella pneumoniae strain L142	L142		NLDB00000000	feces	2016-07-26	China	China: Zhejiang, Hangzhou	Human, Homo sapiens
573.149	Klebsiella pneumoniae strain L124	L124		NLCZ00000000	feces	2016-07-15	China	China: Zhejiang, Hangzhou	Human, Homo sapiens
573.149	Klebsiella pneumoniae strain L111	L111		NLCV00000000	feces	2016-07-01	China	China: Zhejiang, Hangzhou	Human, Homo sapiens
573.149	Klebsiella pneumoniae strain L123	L123		NLCY00000000	feces	2016-07-15	China	China: Zhejiang, Hangzhou	Human, Homo sapiens
573.149	Klebsiella pneumoniae strain L122	L122		NLCX00000000	feces	2016-07-15	China	China: Zhejiang, Hangzhou	Human, Homo sapiens
573.149	Klebsiella pneumoniae strain L117	L117		NLCW00000000	feces	2016-07-05	China	China: Zhejiang, Hangzhou	Human, Homo sapiens
573.149	Klebsiella pneumoniae strain K950	K950		NPGM00000000	blood	2014-07-09	China	China:Jiangxi	Human, Homo sapiens			bacteremia
573.149	Klebsiella pneumoniae strain K4314	K4314		NPGO00000000	blood	2015-08-14	China	China:Anhui	Human, Homo sapiens			bacteremia
573.149	Klebsiella pneumoniae strain K4324	K4324		NPGN00000000	blood	2015-08-14	China	China:Anhui	Human, Homo sapiens			bacteremia
573.149	Klebsiella pneumoniae strain LSK16	LSK16		NFUI00000000	blood	2016-05-16	China	China: Zhejiang Province	Human, Homo sapiens			Bloodstream infection
573.149	Klebsiella pneumoniae strain K4307	K4307		NPGQ00000000	blood	2015-08-14	China	China:Anhui	Human, Homo sapiens			bacteremia
573.149	Klebsiella pneumoniae strain K4311	K4311		NPGP00000000	blood	2015-08-14	China	China:Anhui	Human, Homo sapiens			bacteremia
573.149	Klebsiella pneumoniae strain K5065	K5065		NPGT00000000	blood	2015-10-21	China	China:Zhejiang	Human, Homo sapiens			bacteremia
573.149	Klebsiella pneumoniae strain K2701	K2701		NPGR00000000	blood	2015-01-15	China	China:Shandong	Human, Homo sapiens			bacteremia
573.149	Klebsiella pneumoniae strain K4280	K4280		NPGV00000000	blood	2015-08-07	China	China:Zhejiang	Human, Homo sapiens			bacteremia
573.149	Klebsiella pneumoniae strain K3194	K3194		NPGW00000000	blood	2015-04-14	China	China:Anhui	Human, Homo sapiens			bacteremia
573.149	Klebsiella pneumoniae strain K2080	K2080		NPGS00000000	blood	2014-10-23	China	China:Shandong	Human, Homo sapiens			bacteremia
573.15	Klebsiella pneumoniae strain K1177	K1177		NPGU00000000	blood	2014-07-21	China	China:Jiangsu	Human, Homo sapiens			bacteremia
573.15	Klebsiella pneumoniae strain K2646	K2646		NPGX00000000	blood	2015-01-14	China	China:Anhui	Human, Homo sapiens			bacteremia
573.15	Klebsiella pneumoniae strain K3902	K3902		NPGZ00000000	blood	2015-07-08	China	China:Henan	Human, Homo sapiens			bacteremia
573.15	Klebsiella pneumoniae strain K3862	K3862		NPHC00000000	blood	2015-07-08	China	China:Henan	Human, Homo sapiens			bacteremia
573.15	Klebsiella pneumoniae strain K5014	K5014		NPHD00000000	blood	2015-10-21	China	China:Anhui	Human, Homo sapiens			bacteremia
573.15	Klebsiella pneumoniae strain K3893	K3893		NPHA00000000	blood	2015-07-08	China	China:Henan	Human, Homo sapiens			bacteremia
573.15	Klebsiella pneumoniae strain K3871	K3871		NPHB00000000	blood	2015-07-08	China	China:Henan	Human, Homo sapiens			bacteremia
573.15	Klebsiella pneumoniae strain K1433	K1433		NPHI00000000	blood	2014-09-01	China	China:Anhui	Human, Homo sapiens			bacteremia
573.15	Klebsiella pneumoniae strain K5012	K5012		NPHE00000000	blood	2015-10-21	China	China:Anhui	Human, Homo sapiens			bacteremia
573.15	Klebsiella pneumoniae strain K3175	K3175		NPHF00000000	blood	2015-04-14	China	China:Zhejiang	Human, Homo sapiens			bacteremia
573.15	Klebsiella pneumoniae strain K4803	K4803		NPHG00000000	blood	2015-10-14	China	China:Anhui	Human, Homo sapiens			bacteremia
573.15	Klebsiella pneumoniae strain K604	K604		NPHL00000000	blood	2014-05-06	China	China:Anhui	Human, Homo sapiens			bacteremia
573.15	Klebsiella pneumoniae strain K2147	K2147		NPHH00000000	blood	2014-10-28	China	China:Anhui	Human, Homo sapiens			bacteremia
573.15	Klebsiella pneumoniae strain K669	K669		NPHJ00000000	blood	2014-05-06	China	China:Anhui	Human, Homo sapiens			bacteremia
573.15	Klebsiella pneumoniae strain K666	K666		NPHK00000000	blood	2014-05-06	China	China:Anhui	Human, Homo sapiens			bacteremia
573.15	Klebsiella pneumoniae strain K85	K85		NPHM00000000	blood	2014-03-25	China	China:Anhui	Human, Homo sapiens			bacteremia
573.15	Klebsiella pneumoniae strain K3657	K3657		NPHN00000000	blood	2015-05-08	China	China:Anhui	Human, Homo sapiens			bacteremia
573.15	Klebsiella pneumoniae strain K3113	K3113		NINZ00000000	blood	2015-01-19	China	China: Zhejiang Province	Human, Homo sapiens			Bloodstream infection
573.15	Klebsiella pneumoniae strain K7118	K7118		NIOA00000000	blood	2016-06-17	China	China: Zhejiang Province	Human, Homo sapiens			Bloodstream infection
573.15	Klebsiella pneumoniae strain NU-CRE265	NU-CRE265		NQLL00000000	skin and soft tissue	2015	United States	USA: Chicago, IL	Human, Homo sapiens			Fasciitis, Necrotizing
573.15	Klebsiella pneumoniae strain NU-CRE212	NU-CRE212		NQLM00000000	skin and soft tissue	2015	United States	USA: Chicago, IL	Human, Homo sapiens			Fasciitis, Necrotizing
573.15	Klebsiella pneumoniae strain NU-CRE176	NU-CRE176		NQLN00000000	skin and soft tissue	2014	United States	USA: Chicago, IL	Human, Homo sapiens			Fasciitis, Necrotizing
573.15	Klebsiella pneumoniae strain GMR-RA-453.16	GMR-RA-453.16		MVPH00000000	Blood	2016	Colombia	Colombia: Santander	Human, Homo sapiens	male	66
573.15	Klebsiella pneumoniae strain BA356	BA356		NQYV00000000	blood	2017	India	India	Human, Homo sapiens			Bacterimia
573.15	Klebsiella pneumoniae strain BA34595	BA34595		NRHU00000000	blood	2017	India	India	Human, Homo sapiens			Bacterimia
573.15	Klebsiella pneumoniae strain BA655	BA655		NRHX00000000	blood	2017	India	India	Human, Homo sapiens			Bacterimia
573.15	Klebsiella pneumoniae strain BA2005	BA2005		NRQZ00000000	blood	2017	India	India	Human, Homo sapiens			Bacterimia
573.15	Klebsiella pneumoniae strain VBA6949	VBA6949		NRSU00000000	blood	2017	India	India	Human, Homo sapiens			Bacterimia
573.15	Klebsiella pneumoniae strain KPC05	KPC05		NTGJ00000000	rectal swab	2014-07-07	Brazil	Brazil: Uberlandia, MG	Human, Homo sapiens			Colonization
573.15	Klebsiella pneumoniae strain BA11544	BA11544		NTHR00000000		2016	India	India	Human, Homo sapiens
573.15	Klebsiella pneumoniae strain BA2817	BA2817		NTHS00000000	blood	2016	India	India	Human, Homo sapiens			Bacteremia
573.15	Klebsiella pneumoniae strain VBA2172	VBA2172		NTHQ00000000	blood	2016	India	India	Human, Homo sapiens			Bacteremia
573.15	Klebsiella pneumoniae strain B11	B11		NTHU00000000	blood	2016	Brazil	Brazil	Human, Homo sapiens			Bloodstream infections
573.15	Klebsiella pneumoniae strain B35	B35		NTHY00000000	blood	2016	Brazil	Brazil	Human, Homo sapiens			Bloodstream infections
573.15	Klebsiella pneumoniae strain B30	B30		NTHX00000000	blood	2016	Brazil	Brazil	Human, Homo sapiens			Bloodstream infections
573.15	Klebsiella pneumoniae strain 65	not collected		NGWM00000000	broncoalveolar lavage	2014-04-20	Italy	Italy	Human, Homo sapiens	male	71	acute myocardical infarction
573.15	Klebsiella pneumoniae strain ESBL-SIUK-7	ESBL-SIUK-7		NIUJ01000000	Patient	2016-07-18	Thailand	Thailand	Human, Homo sapiens	Male	34	sick
573.151	Klebsiella pneumoniae strain 65 strain not collected	not collected		NGWM01000000	broncoalveolar lavage	2014-04-20	Italy	Italy	Human, Homo sapiens	male	71	acute myocardical infarction
573.152	Klebsiella pneumoniae strain JM2CRO	JM2CRO	MLST.Klebsiella_pneumoniae.307	NCVW01000000	brown mussels (Perna perna)	2016-11-01	Brazil	Brazil: Santos
573.152	Klebsiella pneumoniae strain 3	3		NJPK01000000	sputum	2016-04-30	China	China: Hangzhou	Human, Homo sapiens
573.152	Klebsiella pneumoniae strain 5	5	MLST.Klebsiella_pneumoniae.11	NJPJ01000000	sputum	2016-04-14	China	China: Hangzhou	Human, Homo sapiens
573.152	Klebsiella pneumoniae strain 7	7		NJPI01000000	sputum	2016-04-16	China	China: Hangzhou	Human, Homo sapiens
573.152	Klebsiella pneumoniae strain 2	2		NJPL01000000	sputum	2016-05-21	China	China: Hangzhou	Human, Homo sapiens
573.152	Klebsiella pneumoniae strain C1	C1	MLST.Klebsiella_pneumoniae.231	NWUP01000000	blood	2017	India	India	Human, Homo sapiens			bacteremia
573.152	Klebsiella pneumoniae strain C2	C2		NWUQ01000000	blood	2017	India	India	Human, Homo sapiens			bacteremia
573.152	Klebsiella pneumoniae strain 1	1		NJPM01000000	sputum	2016-04-30	China	China: Hangzhou	Human, Homo sapiens
573.152	Klebsiella pneumoniae strain C3	C3		NWVU01000000	blood	2017	India	India	Human, Homo sapiens			bacteremia
573.152	Klebsiella pneumoniae strain C7	C7	MLST.Klebsiella_pneumoniae.395	NXDT01000000	blood	2017	India	India	Human, Homo sapiens			Bacteremia
573.152	Klebsiella pneumoniae strain C4	C4		NXDQ01000000	blood	2017	India	India	Human, Homo sapiens			bacteremia
573.152	Klebsiella pneumoniae strain C5	C5		NXDR01000000	blood	2017	India	India	Human, Homo sapiens			Bacteremia
573.152	Klebsiella pneumoniae strain C8	C8	MLST.Klebsiella_pneumoniae.231	NXDU01000000	blood	2017	India	India	Human, Homo sapiens			Bacteremia
573.152	Klebsiella pneumoniae strain C6	C6		NXDS01000000	blood	2017	India	India	Human, Homo sapiens			Bacteremia
573.152	Klebsiella pneumoniae strain C12	C12		NXFJ01000000	blood	2017	India	India	Human, Homo sapiens			Bacteremia
573.152	Klebsiella pneumoniae strain C16	C16	MLST.Klebsiella_pneumoniae.147	NXFL01000000		2017	India	India	Human, Homo sapiens
573.152	Klebsiella pneumoniae strain C17	C17	MLST.Klebsiella_pneumoniae.231	NXFM01000000		2017	India	India	Human, Homo sapiens
573.152	Klebsiella pneumoniae strain C18	C18		NXFN01000000		2017	India	India	Human, Homo sapiens
573.152	Klebsiella pneumoniae strain C22	C22		NXFO01000000		2017	India	India	Human, Homo sapiens
573.152	Klebsiella pneumoniae strain C15	C15		NXFK01000000		2017	India	India	Human, Homo sapiens
573.152	Klebsiella pneumoniae strain 20	20		NXHH01000000	urine	2015	Ghana	Ghana: Kumasi	Human, Homo sapiens	female	41	UTI
573.152	Klebsiella pneumoniae strain 183	183	MLST.Klebsiella_pneumoniae.101	NXHJ01000000	urine	2015	Ghana	Ghana: Kumasi	Human, Homo sapiens	female	7	Abscess
573.153	Klebsiella pneumoniae strain 155	155	MLST.Klebsiella_pneumoniae.397	NXHL01000000	gastric lavage	2015	Ghana	Ghana: Kumasi	Human, Homo sapiens	male	4	Gastritis
573.153	Klebsiella pneumoniae strain 76	76	MLST.Klebsiella_pneumoniae.17	NXHT01000000	urine	2015	Ghana	Ghana: Kumasi	Human, Homo sapiens	male	5	UTI
573.153	Klebsiella pneumoniae strain 117	117	MLST.Klebsiella_pneumoniae.152	NXHQ01000000	urine	2015	Ghana	Ghana: Kumasi	Human, Homo sapiens	female	33	UTI
573.153	Klebsiella pneumoniae strain 70	70		NXHU01000000	wound swab	2015	Ghana	Ghana: Kumasi	Human, Homo sapiens	male	3	Cystitis/wound infection
573.153	Klebsiella pneumoniae strain Kp1210	Kp1210		PCGD01000000	urine	2016	Belgium	Belgium: Namur	Human, Homo sapiens			urinary infection
573.153	Klebsiella pneumoniae strain VBA3720	VBA3720	MLST.Klebsiella_pneumoniae.231	NSCV01000000	blood	2017	India	India	Human, Homo sapiens			Bacterimia
573.153	Klebsiella pneumoniae strain XPY20	XPY20	MLST.Klebsiella_pneumoniae.11	PCFS01000000	blood	2016-03-14	China	China: Hangzhou	Human, Homo sapiens	female		anemia
573.153	Klebsiella pneumoniae strain VB1347	VB1347		NSEC01000000	blood	2015	India	India	Human, Homo sapiens			Bacterimia
573.153	Klebsiella pneumoniae strain XPY166	XPY166	MLST.Klebsiella_pneumoniae.11	PCFR01000000	blood	2016-08-02	China	China: Hangzhou	Human, Homo sapiens	male		hematencephalon
573.153	Klebsiella pneumoniae strain BA33875	BA33875	MLST.Klebsiella_pneumoniae.101	NEWA01000000	blood	2016	India	India	Human, Homo sapiens			Bacterimia
573.153	Klebsiella pneumoniae strain XPY193	XPY193		PCFT01000000	blood	2016-09-04	China	China: Hangzhou	Human, Homo sapiens	male		ileus
573.153	Klebsiella pneumoniae strain XPY207	XPY207		NXNH01000000	blood	2016-09-19	China	China: Hangzhou	Human, Homo sapiens	male		uremia
573.153	Klebsiella pneumoniae strain CF119	CF119		MBNE01000000	tracheal intubation tip	2015-01-17	China	China
573.153	Klebsiella pneumoniae strain CF126	CF126		MBNH01000000	sputum	2015-02-13	China	China
573.153	Klebsiella pneumoniae strain CF127	CF127	MLST.Klebsiella_pneumoniae.471	MBNI01000000	sputum	2015-02-13	China	China
573.153	Klebsiella pneumoniae strain CF969	CF969		MBNK01000000	sputum	2015-02-27	China	China
573.153	Klebsiella pneumoniae strain CF917	CF917	MLST.Klebsiella_pneumoniae.471	MBNJ01000000	sputum	2015-02-11	China	China
573.153	Klebsiella pneumoniae strain CF125	CF125		MBNG01000000	sputum	2015-02-13	China	China
573.154	Klebsiella pneumoniae strain CF124	CF124	MLST.Klebsiella_pneumoniae.471	MBNF01000000	sputum	2015-02-11	China	China
573.154	Klebsiella pneumoniae strain CF934	CF934	MLST.Klebsiella_pneumoniae.471	MBNL01000000	sputum	2015-02-13	China	China
573.154	Klebsiella pneumoniae strain CF987	CF987	MLST.Klebsiella_pneumoniae.471	MBNM01000000	sputum	2015-03-04	China	China
573.154	Klebsiella pneumoniae strain CF10728	CF10728	MLST.Klebsiella_pneumoniae.471	MBNN01000000	sputum	2015-03-17	China	China
573.154	Klebsiella pneumoniae strain BA9543	BA9543		PETC01000000	blood	2017	India	India	Human, Homo sapiens			Bacterimia
573.154	Klebsiella pneumoniae strain AUH-KIMP300	AUH-KIMP300	MLST.Klebsiella_pneumoniae.299	NICR01000000		2014-01-25	Lebanon	Lebanon	Human, Homo sapiens
573.154	Klebsiella pneumoniae strain AUH-KIMP447	AUH-KIMP447		NICX01000000		2015-04-30	Lebanon	Lebanon	Human, Homo sapiens
573.154	Klebsiella pneumoniae strain AUH-KIMP444	AUH-KIMP444		NICW01000000		2015-04-21	Lebanon	Lebanon	Human, Homo sapiens
573.154	Klebsiella pneumoniae strain AUH-KIMP407	AUH-KIMP407	MLST.Klebsiella_pneumoniae.500	NICV01000000		2015-01-10	Lebanon	Lebanon	Human, Homo sapiens
573.154	Klebsiella pneumoniae strain AUH-KIMP460	AUH-KIMP460	MLST.Klebsiella_pneumoniae.15	NICY01000000		2015-06-12	Lebanon	Lebanon	Human, Homo sapiens
573.154	Klebsiella pneumoniae strain AUH-KIMP461	AUH-KIMP461	MLST.Klebsiella_pneumoniae.16	NICZ01000000		2015-07-10	Lebanon	Lebanon	Human, Homo sapiens
573.154	Klebsiella pneumoniae strain AUH_IMP459	AUH_IMP459		NWCA01000000		2015-09-18	Lebanon	Lebanon	Human, Homo sapiens
573.154	Klebsiella pneumoniae strain AUH_IMP485	AUH_IMP485	MLST.Klebsiella_pneumoniae.45	NWBX01000000		2015-02-10	Lebanon	Lebanon	Human, Homo sapiens
573.164	Klebsiella pneumoniae strain ID11	ID11	MLST.Klebsiella_pneumoniae.664	PHGO01000000	rectal	2016-05	Austria	Austria: Vienna	Human, Homo sapiens			asymptomatic
573.164	Klebsiella pneumoniae strain ID14	ID14	MLST.Klebsiella_pneumoniae.664	PHGR01000000	rectal	2016-05	Austria	Austria: Vienna	Human, Homo sapiens			asymptomatic
573.164	Klebsiella pneumoniae strain ID13	ID13		PHGQ01000000	rectal	2016-05	Austria	Austria: Vienna	Human, Homo sapiens			asymptomatic
573.164	Klebsiella pneumoniae strain ID10	ID10	MLST.Klebsiella_pneumoniae.664	PHGN01000000	rectal	2016-05	Austria	Austria: Vienna	Human, Homo sapiens			asymptomatic
573.164	Klebsiella pneumoniae strain ID9	ID9		PHGM01000000	rectal	2016-05	Austria	Austria: Vienna	Human, Homo sapiens			asymptomatic
573.164	Klebsiella pneumoniae strain ID8	ID8	MLST.Klebsiella_pneumoniae.664	PHGL01000000	rectal	2016-05	Austria	Austria: Vienna	Human, Homo sapiens			necrotizing enterocolitis
573.164	Klebsiella pneumoniae strain ID7	ID7	MLST.Klebsiella_pneumoniae.664	PHGK01000000	rectal	2016-05	Austria	Austria: Vienna	Human, Homo sapiens			necrotizing enterocolitis
573.164	Klebsiella pneumoniae strain ID6	ID6	MLST.Klebsiella_pneumoniae.664	PHGJ01000000	rectal	2016-05	Austria	Austria: Vienna	Human, Homo sapiens			necrotizing enterocolitis
573.164	Klebsiella pneumoniae strain ID5	ID5	MLST.Klebsiella_pneumoniae.664	PHGI01000000	rectal	2016-05	Austria	Austria: Vienna	Human, Homo sapiens			sepsis
573.164	Klebsiella pneumoniae strain ID3	ID3	MLST.Klebsiella_pneumoniae.664	PHGG01000000	blood	2016-05	Austria	Austria: Vienna	Human, Homo sapiens			sepsis
573.164	Klebsiella pneumoniae strain ID2	ID2	MLST.Klebsiella_pneumoniae.664	PHGF01000000		2016-05	Austria	Austria: Vienna	Human, Homo sapiens			necrotizing enterocolitis
573.164	Klebsiella pneumoniae strain ID12	ID12	MLST.Klebsiella_pneumoniae.664	PHGP01000000	rectal	2016-05	Austria	Austria: Vienna	Human, Homo sapiens			asymptomatic
573.164	Klebsiella pneumoniae strain ID1	ID1	MLST.Klebsiella_pneumoniae.664	PHGE01000000	blood	2016-05	Austria	Austria: Vienna	Human, Homo sapiens	male		necrotizing enterocolitis
573.164	Klebsiella pneumoniae strain ID4	ID4	MLST.Klebsiella_pneumoniae.664	PHGH01000000	blood	2016-05	Austria	Austria: Vienna	Human, Homo sapiens			sepsis
573.164	Klebsiella pneumoniae strain WCHKP114	WCHKP114		NIVD01000000		2017	China	China: Sichuan, Chengdu	Human, Homo sapiens
573.164	Klebsiella pneumoniae strain WCHKP110	WCHKP110		NIVE01000000		2017	China	China: Sichuan, Chengdu	Human, Homo sapiens
573.164	Klebsiella pneumoniae strain WCHKP37	WCHKP37	MLST.Klebsiella_pneumoniae.11	NIVJ01000000		2017	China	China: Sichuan, Chengdu	Human, Homo sapiens
573.164	Klebsiella pneumoniae strain WCHKP36	WCHKP36		NIVK01000000		2017	China	China: Sichuan, Chengdu	Human, Homo sapiens
573.164	Klebsiella pneumoniae strain WCHKP34	WCHKP34	MLST.Klebsiella_pneumoniae.273	NIVM01000000		2017	China	China: Sichuan, Chengdu	Human, Homo sapiens
573.164	Klebsiella pneumoniae strain WCHKP104	WCHKP104		NIVG01000000		2017	China	China: Sichuan, Chengdu	Human, Homo sapiens
573.164	Klebsiella pneumoniae strain WCHKP96	WCHKP96		NIVI01000000		2017	China	China: Sichuan, Chengdu	Human, Homo sapiens
573.164	Klebsiella pneumoniae strain WCHKP99	WCHKP99	MLST.Klebsiella_pneumoniae.45	NIVH01000000		2017	China	China: Sichuan, Chengdu	Human, Homo sapiens
573.164	Klebsiella pneumoniae strain WCHKP35	WCHKP35		NIVL01000000		2017	China	China: Sichuan, Chengdu	Human, Homo sapiens
573.164	Klebsiella pneumoniae strain WCHKP1931	WCHKP1931		NQVL01000000	Sewage	2017-04	China	China: Sichuan, Chengdu
573.164	Klebsiella pneumoniae strain WCHKP1936	WCHKP1936		NQVK01000000	Sewage	2017-04	China	China: Sichuan, Chengdu
573.164	Klebsiella pneumoniae strain WCHKP1929	WCHKP1929	MLST.Klebsiella_pneumoniae.15	NQVM01000000	Sewage	2017-04	China	China: Sichuan, Chengdu
573.164	Klebsiella pneumoniae strain WCHKP105	WCHKP105	MLST.Klebsiella_pneumoniae.45	NIVF01000000		2017	China	China: Sichuan, Chengdu	Human, Homo sapiens
573.164	Klebsiella pneumoniae strain WCHKP118	WCHKP118		NTBE01000000		2017	China	China: Sichuan, Chengdu	Human, Homo sapiens
573.164	Klebsiella pneumoniae strain KP05-2017	KP05-2017		NSLD01000000	Rectal swab	2017-05-12	Switzerland	Switzerland: Lausanne	Human, Homo sapiens			Hemorrhagic ulcera
573.164	Klebsiella pneumoniae strain BA2908	BA2908	MLST.Klebsiella_pneumoniae.16	PJOP01000000	blood	2017	India	India	Human, Homo sapiens			bacteremia
573.164	Klebsiella pneumoniae strain BJK20 strain not applicable	not applicable		PJOZ01000000		2015	China	China	Human, Homo sapiens
573.164	Klebsiella pneumoniae strain BJK22 strain not applicable	not applicable		PJOY01000000		2015	China	China	Human, Homo sapiens
573.164	Klebsiella pneumoniae strain AH-9 strain not applicable	not applicable	MLST.Klebsiella_pneumoniae.11	PJPA01000000		2015	China	China	Human, Homo sapiens
573.165	Klebsiella pneumoniae strain BJK23 strain not applicable	not applicable	MLST.Klebsiella_pneumoniae.11	PJOX01000000		2015	China	China	Human, Homo sapiens
573.165	Klebsiella pneumoniae strain GD108 strain not applicable	not applicable		PJOW01000000		2015	China	China	Human, Homo sapiens
573.165	Klebsiella pneumoniae strain AH-29 strain not applicable	not applicable	MLST.Klebsiella_pneumoniae.11	PJPB01000000		2015	China	China	Human, Homo sapiens
573.165	Klebsiella pneumoniae strain SH-16 strain not applicable	not applicable		PJPF01000000		2015	China	China	Human, Homo sapiens
573.165	Klebsiella pneumoniae strain XJ126 strain not applicable	not applicable		PJPC01000000		2015	China	China	Human, Homo sapiens
573.165	Klebsiella pneumoniae strain SH-2 strain not applicable	not applicable	MLST.Klebsiella_pneumoniae.11	PJPE01000000		2015	China	China	Human, Homo sapiens
573.165	Klebsiella pneumoniae strain HA-74 strain not applicable	not applicable		PJOU01000000		2015	China	China	Human, Homo sapiens
573.165	Klebsiella pneumoniae strain HA-99 strain not applicable	not applicable		PJOT01000000		2015	China	China	Human, Homo sapiens
573.165	Klebsiella pneumoniae strain SH-9 strain not applicable	not applicable		PJPD01000000		2015	China	China	Human, Homo sapiens
573.165	Klebsiella pneumoniae strain HA2-17 strain not applicable	not applicable		PJOV01000000		2015	China	China	Human, Homo sapiens
573.165	Klebsiella pneumoniae strain HN34-1 strain not applicable	not applicable	MLST.Klebsiella_pneumoniae.11	PJPK01000000		2015	China	China	Human, Homo sapiens
573.165	Klebsiella pneumoniae strain GD-KPC30 strain not applicable	not applicable		PJPM01000000		2015	China	China	Human, Homo sapiens
573.165	Klebsiella pneumoniae strain JXR113 strain not applicable	not applicable	MLST.Klebsiella_pneumoniae.11	PJPI01000000		2015	China	China	Human, Homo sapiens
573.165	Klebsiella pneumoniae strain HN34-2 strain not applicable	not applicable		PJPJ01000000		2015	China	China	Human, Homo sapiens
573.165	Klebsiella pneumoniae strain BJK8 strain not applicable	not applicable	MLST.Klebsiella_pneumoniae.11	PJPO01000000		2015	China	China	Human, Homo sapiens
573.165	Klebsiella pneumoniae strain FJ11 strain not applicable	not applicable		PJPN01000000		2015	China	China	Human, Homo sapiens
573.165	Klebsiella pneumoniae strain BJK7 strain not applicable	not applicable		PJPP01000000		2015	China	China	Human, Homo sapiens
573.165	Klebsiella pneumoniae strain BJ-A1040 strain not applicable	not applicable	MLST.Klebsiella_pneumoniae.11	PJPR01000000		2015	China	China	Human, Homo sapiens
573.165	Klebsiella pneumoniae strain JXR114 strain not applicable	not applicable	MLST.Klebsiella_pneumoniae.11	PJPH01000000		2015	China	China	Human, Homo sapiens
573.165	Klebsiella pneumoniae strain AH10 strain not applicable	not applicable	MLST.Klebsiella_pneumoniae.11	PJPU01000000		2015	China	China	Human, Homo sapiens
573.165	Klebsiella pneumoniae strain BJK6 strain not applicable	not applicable	MLST.Klebsiella_pneumoniae.11	PJPQ01000000		2015	China	China	Human, Homo sapiens
573.165	Klebsiella pneumoniae strain C13	C13	MLST.Klebsiella_pneumoniae.231	PJQK01000000		2017	India	India
573.566	Klebsiella pneumoniae strain PB495	PB495		FLVF00000000	pus	09_04_2015	Thailand	Bangkok	Human, Homo sapiens
573.566	Klebsiella pneumoniae strain PB22	PB22		FLWR00000000	sputum	19_12_2014	Thailand	Bangkok	Human, Homo sapiens
573.566	Klebsiella pneumoniae strain PB533	PB533		FLWZ00000000	pus	18_04_2015	Thailand	Bangkok	Human, Homo sapiens
573.567	Klebsiella pneumoniae strain PB127	PB127		FLWA00000000	sputum	13_01_2015	Thailand	Bangkok	Human, Homo sapiens
573.567	Klebsiella pneumoniae strain PB366	PB366		FLWM00000000	urine	09_03_2015	Thailand	Bangkok	Human, Homo sapiens
573.567	Klebsiella pneumoniae strain PB94	PB94		FLWV00000000	blood	05_01_2015	Thailand	Bangkok	Human, Homo sapiens
573.568	Klebsiella pneumoniae strain W2-1-ERY5(G)	W2-1-ERY5(G)		FLWD00000000	Canal	03_02_2015	Thailand	Bangkok
573.568	Klebsiella pneumoniae strain PB395	PB395		FLWO00000000	urine	16_03_2015	Thailand	Bangkok	Human, Homo sapiens
573.568	Klebsiella pneumoniae strain PB28	PB28		FLWJ00000000	sputum	19_12_2014	Thailand	Bangkok	Human, Homo sapiens
573.568	Klebsiella pneumoniae strain PB466	PB466		FLWP00000000	urine	02_04_2015	Thailand	Bangkok	Human, Homo sapiens
573.568	Klebsiella pneumoniae strain PB5	PB5		FLVW00000000	sputum	15_12_2014	Thailand	Bangkok	Human, Homo sapiens
573.568	Klebsiella pneumoniae strain PB14	PB14		FLVT00000000	sputum	17_12_2014	Thailand	Bangkok	Human, Homo sapiens
573.568	Klebsiella pneumoniae strain W2-5-ERG4	W2-5-ERG4		FLVY00000000	Canal	03_02_2015	Thailand	Bangkok
573.568	Klebsiella pneumoniae strain PB506	PB506		FLWN00000000	pus	11_04_2015	Thailand	Bangkok	Human, Homo sapiens
573.569	Klebsiella pneumoniae strain PB291	PB291		FLVR00000000	sputum	19_02_2015	Thailand	Bangkok	Human, Homo sapiens
573.569	Klebsiella pneumoniae strain PB226	PB226		FLWQ00000000	urine	02_02_2015	Thailand	Bangkok	Human, Homo sapiens
573.569	Klebsiella pneumoniae strain PB484	PB484		FLWB00000000	urine	07_04_2015	Thailand	Bangkok	Human, Homo sapiens
573.569	Klebsiella pneumoniae strain PB21	PB21		FLVX00000000	urine	19_12_2014	Thailand	Bangkok	Human, Homo sapiens
573.569	Klebsiella pneumoniae strain W2-1-ERG5	W2-1-ERG5		FLVL00000000	Canal	03_02_2015	Thailand	Bangkok
573.569	Klebsiella pneumoniae strain PB295	PB295		FLXC00000000	pus	20_02_2015	Thailand	Bangkok	Human, Homo sapiens
573.57	Klebsiella pneumoniae strain PB502	PB502		FLVM00000000	urine	10_04_2015	Thailand	Bangkok	Human, Homo sapiens
573.57	Klebsiella pneumoniae strain PB463	PB463		FLXG00000000	urine	01_04_2015	Thailand	Bangkok	Human, Homo sapiens
573.57	Klebsiella pneumoniae strain PB122	PB122		FLWC00000000	Peritoneal dialysis fluid (PDF)	12_01_2015	Thailand	Bangkok	Human, Homo sapiens
573.57	Klebsiella pneumoniae strain PB388	PB388		FLWT00000000	urine	14_03_2015	Thailand	Bangkok	Human, Homo sapiens
573.57	Klebsiella pneumoniae strain PB242	PB242		FLXB00000000	pus	07_02_2015	Thailand	Bangkok	Human, Homo sapiens
573.571	Klebsiella pneumoniae strain PB157	PB157		FLVU00000000	sputum	20_01_2015	Thailand	Bangkok	Human, Homo sapiens
573.571	Klebsiella pneumoniae strain W2-4-ERG4	W2-4-ERG4		FLVK00000000	Canal	03_02_2015	Thailand	Bangkok
573.571	Klebsiella pneumoniae strain W2-5-ERG7	W2-5-ERG7		FLXI00000000	Canal	03_02_2015	Thailand	Bangkok
573.571	Klebsiella pneumoniae strain W2-9-ERG1	W2-9-ERG1		FLXL00000000	Canal	03_02_2015	Thailand	Bangkok
573.571	Klebsiella pneumoniae strain W2-9-ERG2	W2-9-ERG2		FLXK00000000	Canal	03_02_2015	Thailand	Bangkok
573.571	Klebsiella pneumoniae strain W2-9-ERG10	W2-9-ERG10		FLXM00000000	Canal	03_02_2015	Thailand	Bangkok
573.571	Klebsiella pneumoniae strain W2-11-ERG2	W2-11-ERG2		FLXN00000000	Canal	03_02_2015	Thailand	Bangkok
573.572	Klebsiella pneumoniae strain W2-13-ERG4	W2-13-ERG4		FLXR00000000	Canal	03_02_2015	Thailand	Bangkok
573.572	Klebsiella pneumoniae strain W2-13-ERG5	W2-13-ERG5		FLXS00000000	Canal	03_02_2015	Thailand	Bangkok
573.572	Klebsiella pneumoniae strain W2-15-ERG14	W2-15-ERG14		FLXU00000000	Hospital	03_02_2015	Thailand	Bangkok
573.572	Klebsiella pneumoniae strain W2-13-ERG11	W2-13-ERG11		FLXX00000000	Canal	03_02_2015	Thailand	Bangkok
573.572	Klebsiella pneumoniae strain F1-9-ERG2	F1-9-ERG2		FLYA00000000	Farm	09_02_2015	Thailand	Bangkok
573.573	Klebsiella pneumoniae strain W2-5-ERG6	W2-5-ERG6		FLYQ00000000	Canal	03_02_2015	Thailand	Bangkok
573.579	Klebsiella pneumoniae strain PB256	PB256		FLVG00000000	sputum	10_02_2015	Thailand	Bangkok	Human, Homo sapiens
573.579	Klebsiella pneumoniae strain PB450	PB450		FLVC00000000	urine	28_03_2015	Thailand	Bangkok	Human, Homo sapiens
573.58	Klebsiella pneumoniae strain PB425	PB425		FLVE00000000	blood	22_03_2015	Thailand	Bangkok	Human, Homo sapiens
573.58	Klebsiella pneumoniae strain PB209	PB209		FLVD00000000	pus	31_01_2015	Thailand	Bangkok	Human, Homo sapiens
573.58	Klebsiella pneumoniae strain PB173	PB173		FLVI00000000	urine	22_01_2015	Thailand	Bangkok	Human, Homo sapiens
573.58	Klebsiella pneumoniae strain PB327	PB327		FLVH00000000	sputum	27_02_2015	Thailand	Bangkok	Human, Homo sapiens
573.58	Klebsiella pneumoniae strain PB65	PB65		FLXE00000000	sputum	26_12_2014	Thailand	Bangkok	Human, Homo sapiens
573.58	Klebsiella pneumoniae strain PB121	PB121		FLXH00000000	urine	12_01_2015	Thailand	Bangkok	Human, Homo sapiens
573.58	Klebsiella pneumoniae strain PB283	PB283		FLVS00000000	sputum	17_02_2015	Thailand	Bangkok	Human, Homo sapiens
573.58	Klebsiella pneumoniae strain PB439	PB439		FLWE00000000	pus	26_03_2015	Thailand	Bangkok	Human, Homo sapiens
573.58	Klebsiella pneumoniae strain PB171	PB171		FLVP00000000	urine	21_01_2015	Thailand	Bangkok	Human, Homo sapiens
573.58	Klebsiella pneumoniae strain W2-1-ERG1	W2-1-ERG1		FLWW00000000	Canal	03_02_2015	Thailand	Bangkok
573.581	Klebsiella pneumoniae strain PB517	PB517		FLXA00000000	pus	15_04_2015	Thailand	Bangkok	Human, Homo sapiens
573.581	Klebsiella pneumoniae strain PB107	PB107		FLWY00000000	urine	09_01_2015	Thailand	Bangkok	Human, Homo sapiens
573.581	Klebsiella pneumoniae strain PB129	PB129		FLWK00000000	blood	13_01_2015	Thailand	Bangkok	Human, Homo sapiens
573.581	Klebsiella pneumoniae strain PB298	PB298		FLWI00000000	sputum	21_02_2015	Thailand	Bangkok	Human, Homo sapiens
573.581	Klebsiella pneumoniae strain PB270	PB270		FLVO00000000	blood	14_02_2015	Thailand	Bangkok	Human, Homo sapiens
573.581	Klebsiella pneumoniae strain PB39	PB39		FLWU00000000	sputum	22_12_2014	Thailand	Bangkok	Human, Homo sapiens
573.581	Klebsiella pneumoniae strain PB509	PB509		FLXD00000000	sputum	12_04_2015	Thailand	Bangkok	Human, Homo sapiens
573.581	Klebsiella pneumoniae strain W2-1-ERG2	W2-1-ERG2		FLVQ00000000	Canal	03_02_2015	Thailand	Bangkok
573.581	Klebsiella pneumoniae strain PB473	PB473		FLVZ00000000	pus	02_04_2015	Thailand	Bangkok	Human, Homo sapiens
573.581	Klebsiella pneumoniae strain PB199	PB199		FLWF00000000	pus	29_01_2015	Thailand	Bangkok	Human, Homo sapiens
573.582	Klebsiella pneumoniae strain PB38	PB38		FLWG00000000	sputum	22_12_2014	Thailand	Bangkok	Human, Homo sapiens
573.582	Klebsiella pneumoniae strain W2-5-ERG5	W2-5-ERG5		FLWX00000000	Canal	03_02_2015	Thailand	Bangkok
573.582	Klebsiella pneumoniae strain PB525	PB525		FLVV00000000	urine	16_04_2015	Thailand	Bangkok	Human, Homo sapiens
573.582	Klebsiella pneumoniae strain PB497	PB497		FLVN00000000	sputum	10_04_2015	Thailand	Bangkok	Human, Homo sapiens
573.582	Klebsiella pneumoniae strain W1-4-ERY6(G)	W1-4-ERY6(G)		FLWS00000000	Canal	29_01_2015	Thailand	Bangkok
573.582	Klebsiella pneumoniae strain W2-5-ERG8	W2-5-ERG8		FLXJ00000000	Canal	03_02_2015	Thailand	Bangkok
573.582	Klebsiella pneumoniae strain W2-13-ERG1	W2-13-ERG1		FLXP00000000	Canal	03_02_2015	Thailand	Bangkok
573.582	Klebsiella pneumoniae strain W2-13-ERG2	W2-13-ERG2		FLXO00000000	Canal	03_02_2015	Thailand	Bangkok
573.582	Klebsiella pneumoniae strain W2-13-ERG3	W2-13-ERG3		FLXQ00000000	Canal	03_02_2015	Thailand	Bangkok
573.582	Klebsiella pneumoniae strain W2-15-ERG3	W2-15-ERG3		FLXT00000000	Hospital	03_02_2015	Thailand	Bangkok
573.582	Klebsiella pneumoniae strain W2-13-ERG7	W2-13-ERG7		FLXV00000000	Canal	03_02_2015	Thailand	Bangkok
573.583	Klebsiella pneumoniae strain W2-13-ERG8	W2-13-ERG8		FLXW00000000	Canal	03_02_2015	Thailand	Bangkok
573.583	Klebsiella pneumoniae strain F1-9-ERG1	F1-9-ERG1		FLXZ00000000	Farm	09_02_2015	Thailand	Bangkok
573.583	Klebsiella pneumoniae strain PB86	PB86		FLXY00000000	pus	02_01_2015	Thailand	Bangkok	Human, Homo sapiens
573.71	Klebsiella pneumoniae strain W1-5-ERG6	W1-5-ERG6		FLWL00000000	Canal	29_01_2015	Thailand	Bangkok
573.973	Klebsiella pneumoniae strain KPN_KPC_HUG_09	KPN_KPC_HUG_09		MUMN00000000	urine	2015-03-02	Switzerland	Switzerland: Geneva	Human, Homo sapiens
573.973	Klebsiella pneumoniae strain OS_09_011_14	OS_09_011_14		NCSB00000000	urine	2014	United States	USA: MO	Human, Homo sapiens
573.973	Klebsiella pneumoniae strain 4449	not applicable		NBIT00000000	blood	2015	Brazil	Brazil: Hospital das Clinicas, Sao Paulo	Human, Homo sapiens			Bloodstream infection
573.976	Klebsiella pneumoniae strain 4448	not applicable		MZZY00000000	blood	2015	Brazil	Brazil: Hospital das Clinicas, Sao Paulo	Human, Homo sapiens			Bloodstream infection
573.976	Klebsiella pneumoniae strain 4477	not applicable		MZZW00000000	blood	2014	Brazil	Brazil: Hospital das Clinicas, Sao Paulo	Human, Homo sapiens			Bloodstream infection
573.976	Klebsiella pneumoniae strain BO2	BO2		NCVX00000000	oysters (Crassostrea spp.)	2016-11-01	Brazil	Brazil: Santos
573.978	Klebsiella pneumoniae strain Kp76	Kp76		NBMT00000000	respiratory tract	2015-05	Brazil	Brazil: Paraiba	Canine			Pneumonia
573.978	Klebsiella pneumoniae strain KPHU468	KPHU468		NBYZ00000000	urine	2015-06-07	Brazil	Brazil:Sao Paulo	Human, Homo sapiens			pyelonephritis
573.979	Klebsiella pneumoniae strain KL064	KL064		MSZM00000000	Blood	2014	Colombia	Colombia: Medellin	Human, Homo sapiens			Intra-abdominal infection
573.979	Klebsiella pneumoniae strain CNTD42	CNTD42		MSSJ00000000	Endobronchial swab	2014	Italy	Italy: Milano	Human, Homo sapiens			lung trasplantation
573.979	Klebsiella pneumoniae strain CNTD87	CNTD87		MSSH00000000	blood	2014	Italy	Italy: Palermo	Human, Homo sapiens			lung trasplantation
573.98	Klebsiella pneumoniae strain BWH67	BWH67		NGSR00000000	Urine	2015	United States	USA: Massachusetts, Boston	Human, Homo sapiens
573.98	Klebsiella pneumoniae strain MGH133	MGH133		NGSU00000000		2015	United States	USA: Massachusetts, Boston	Human, Homo sapiens
573.98	Klebsiella pneumoniae strain MGH147	MGH147		NGSX00000000		2015	United States	USA: Massachusetts, Boston	Human, Homo sapiens
573.981	Klebsiella pneumoniae strain MGH155	MGH155		NGTB00000000		2015	United States	USA: Massachusetts, Boston	Human, Homo sapiens
573.981	Klebsiella pneumoniae strain MGH162	MGH162		NGTG00000000		2015	United States	USA: Massachusetts, Boston	Human, Homo sapiens
573.981	Klebsiella pneumoniae strain MGH166	MGH166		NGTI00000000		2015	United States	USA: Massachusetts, Boston	Human, Homo sapiens
573.981	Klebsiella pneumoniae strain MGH185	MGH185		NGTO00000000		2015	United States	USA: Massachusetts, Boston	Human, Homo sapiens
573.982	Klebsiella pneumoniae strain UCI109	UCI109		NGTT00000000		2015	United States	USA: Massachusetts, Boston	Human, Homo sapiens
573.982	Klebsiella pneumoniae strain UCI113	UCI113		NGTX00000000		2015	United States	USA: Massachusetts, Boston	Human, Homo sapiens
573.982	Klebsiella pneumoniae strain UCI115	UCI115		NGTZ00000000		2015	United States	USA: Massachusetts, Boston	Human, Homo sapiens
573.982	Klebsiella pneumoniae strain UCI116	UCI116		NGUA00000000		2015	United States	USA: Massachusetts, Boston	Human, Homo sapiens
573.982	Klebsiella pneumoniae strain UCI118	UCI118		NGUC00000000		2015	United States	USA: Massachusetts, Boston	Human, Homo sapiens
573.982	Klebsiella pneumoniae strain MGH140	MGH140		NGSW00000000		2015	United States	USA: Massachusetts, Boston	Human, Homo sapiens
573.982	Klebsiella pneumoniae strain MGH149	MGH149		NGSZ00000000		2015	United States	USA: Massachusetts, Boston	Human, Homo sapiens
573.983	Klebsiella pneumoniae strain MGH161	MGH161		NGTF00000000		2015	United States	USA: Massachusetts, Boston	Human, Homo sapiens
573.983	Klebsiella pneumoniae strain UCI107	UCI107		NGTS00000000		2015	United States	USA: Massachusetts, Boston	Human, Homo sapiens
573.983	Klebsiella pneumoniae strain UCI111	UCI111		NGTV00000000		2015	United States	USA: Massachusetts, Boston	Human, Homo sapiens
573.985	Klebsiella pneumoniae strain VRES0597	VRES0597		FWHM00000000	faeces	2015	United Kingdom	United Kingdom
573.985	Klebsiella pneumoniae strain VRES0575	VRES0575		FWGR00000000	faeces	2015	United Kingdom	United Kingdom
573.985	Klebsiella pneumoniae strain VRES0526	VRES0526		FWGU00000000	faeces	2015	United Kingdom	United Kingdom
573.986	Klebsiella pneumoniae strain VRES0215	VRES0215		FWGO00000000	sewage	2014	United Kingdom	United Kingdom
573.986	Klebsiella pneumoniae strain VRES0205	VRES0205		FWGW00000000	sewage	2014	United Kingdom	United Kingdom
573.986	Klebsiella pneumoniae strain VRES0600	VRES0600		FWHU00000000	faeces	2015	United Kingdom	United Kingdom
573.987	Klebsiella pneumoniae strain VRCO0063	VRCO0063		FWGD00000000	sewage	2014	United Kingdom	United Kingdom
573.987	Klebsiella pneumoniae strain VRES0595	VRES0595		FWHR00000000	faeces	2015	United Kingdom	United Kingdom
573.987	Klebsiella pneumoniae strain VRCO0021	VRCO0021		FWGT00000000	sewage	2014	United Kingdom	United Kingdom
573.987	Klebsiella pneumoniae strain VRES0318	VRES0318		FWGX00000000	sewage	2014	United Kingdom	United Kingdom
573.987	Klebsiella pneumoniae strain VRES0605	VRES0605		FWHT00000000	faeces	2015	United Kingdom	United Kingdom
573.988	Klebsiella pneumoniae strain VRES0604	VRES0604		FWHQ00000000	faeces	2015	United Kingdom	United Kingdom
573.988	Klebsiella pneumoniae strain VRCO0126	VRCO0126		FWGJ00000000	sewage	2014	United Kingdom	United Kingdom
573.989	Klebsiella pneumoniae strain VRES0589	VRES0589		FWGS00000000	faeces	2015	United Kingdom	United Kingdom
573.989	Klebsiella pneumoniae strain VRES0525	VRES0525		FWGP00000000	faeces	2015	United Kingdom	United Kingdom
573.989	Klebsiella pneumoniae strain VRCO0057	VRCO0057		FWGH00000000	sewage	2014	United Kingdom	United Kingdom
573.989	Klebsiella pneumoniae strain VRES0577	VRES0577		FWHB00000000	faeces	2015	United Kingdom	United Kingdom
573.99	Klebsiella pneumoniae strain VRES0592	VRES0592		FWIB00000000	faeces	2015	United Kingdom	United Kingdom
573.99	Klebsiella pneumoniae strain VRES0983	VRES0983		FWJC00000000	faeces	2015	United Kingdom	United Kingdom
573.991	Klebsiella pneumoniae strain VRES1171	VRES1171		FWIX00000000	faeces	2015	United Kingdom	United Kingdom
573.991	Klebsiella pneumoniae strain VRES0216	VRES0216		FWIL00000000	sewage	2014	United Kingdom	United Kingdom
573.991	Klebsiella pneumoniae strain VRES1078	VRES1078		FWIQ00000000	faeces	2015	United Kingdom	United Kingdom
573.992	Klebsiella pneumoniae strain VRES1074	VRES1074		FWIS00000000	faeces	2015	United Kingdom	United Kingdom
573.992	Klebsiella pneumoniae strain VRES1170	VRES1170		FWIY00000000	faeces	2015	United Kingdom	United Kingdom
573.993	Klebsiella pneumoniae strain VRES0689	VRES0689		FWJF00000000	sewage	2015	United Kingdom	United Kingdom
573.993	Klebsiella pneumoniae strain VRES1070	VRES1070		FWJI00000000	faeces	2015	United Kingdom	United Kingdom
573.993	Klebsiella pneumoniae strain VRES1229	VRES1229		FWJK00000000	sewage	2015	United Kingdom	United Kingdom
573.994	Klebsiella pneumoniae strain VRES1249	VRES1249		FWJL00000000	environment	2015	United Kingdom	United Kingdom
573.994	Klebsiella pneumoniae strain VRES1242	VRES1242		FWJP00000000	environment	2015	United Kingdom	United Kingdom
573.994	Klebsiella pneumoniae strain VRES1257	VRES1257		FWJW00000000	environment	2015	United Kingdom	United Kingdom
573.994	Klebsiella pneumoniae strain VRES1273	VRES1273		FWJX00000000	sewage	2015	United Kingdom	United Kingdom
573.995	Klebsiella pneumoniae strain VRES0176	VRES0176		FWJS00000000	sewage	2014	United Kingdom	United Kingdom
573.995	Klebsiella pneumoniae strain VRES0974	VRES0974		FWKC00000000	faeces	2015	United Kingdom	United Kingdom
573.995	Klebsiella pneumoniae strain VRES0975	VRES0975		FWKD00000000	faeces	2015	United Kingdom	United Kingdom
573.995	Klebsiella pneumoniae strain VRES1174	VRES1174		FWKI00000000	faeces	2015	United Kingdom	United Kingdom
573.995	Klebsiella pneumoniae strain VRES1173	VRES1173		FWKF00000000	faeces	2015	United Kingdom	United Kingdom
573.996	Klebsiella pneumoniae strain VRES1172	VRES1172		FWKJ00000000	faeces	2015	United Kingdom	United Kingdom
573.996	Klebsiella pneumoniae strain VRES1248	VRES1248		FWKM00000000	environment	2015	United Kingdom	United Kingdom
573.996	Klebsiella pneumoniae strain VRES1238	VRES1238		FWKP00000000	environment	2015	United Kingdom	United Kingdom
573.996	Klebsiella pneumoniae strain VRES0182	VRES0182		FWKS00000000	sewage	2014	United Kingdom	United Kingdom
573.997	Klebsiella pneumoniae strain VRES0180	VRES0180		FWKQ00000000	sewage	2014	United Kingdom	United Kingdom
573.997	Klebsiella pneumoniae strain VRES1178	VRES1178		FWKR00000000	faeces	2015	United Kingdom	United Kingdom
573.997	Klebsiella pneumoniae strain VRCO0183	VRCO0183		FWKW00000000	faeces	2015	United Kingdom	United Kingdom
573.997	Klebsiella pneumoniae strain VRCO0189	VRCO0189		FWLC00000000	faeces	2015	United Kingdom	United Kingdom
573.998	Klebsiella pneumoniae strain VRCO0235	VRCO0235		FWLE00000000	faeces	2015	United Kingdom	United Kingdom
573.998	Klebsiella pneumoniae strain VRCO0292	VRCO0292		FWLN00000000	faeces	2015	United Kingdom	United Kingdom
573.999	Klebsiella pneumoniae strain VRCO0257	VRCO0257		FWLM00000000	faeces	2015	United Kingdom	United Kingdom
573.999	Klebsiella pneumoniae strain VRCO0310	VRCO0310		FWLO00000000	faeces	2015	United Kingdom	United Kingdom
573.999	Klebsiella pneumoniae strain VRCO0317	VRCO0317		FWLQ00000000	blood	2015	United Kingdom	United Kingdom
573.999	Klebsiella pneumoniae strain VRCO0316	VRCO0316		FWLT00000000	blood	2015	United Kingdom	United Kingdom
574	Klebsiella pneumoniae strain VRCO0323	VRCO0323		FWLU00000000	blood	2015	United Kingdom	United Kingdom
574	Klebsiella pneumoniae strain VRCO0322	VRCO0322		FWLV00000000	blood	2015	United Kingdom	United Kingdom
574	Klebsiella pneumoniae strain VRCO0329	VRCO0329		FWMA00000000	faeces	2015	United Kingdom	United Kingdom
574	Klebsiella pneumoniae strain VRCO0330	VRCO0330		FWLW00000000	faeces	2015	United Kingdom	United Kingdom
72407.5	Klebsiella pneumoniae subsp. pneumoniae strain KPN_KPC_HUG_11	KPN_KPC_HUG_11		MUMP00000000	feces	2015-03-13	Switzerland	Switzerland: Geneva	Human, Homo sapiens
72407.5	Klebsiella pneumoniae subsp. pneumoniae strain KpvST147L_NDM	KpvST147L_NDM		CM007852,MZMY00000000	rectal swab	2016-01-18	United Kingdom	United Kingdom:London	Human, Homo sapiens	male	29	screening
72407.6	Klebsiella pneumoniae subsp. pneumoniae strain KPCTRPRTH04	KPCTRPRTH04		NPZE00000000	Patient	2017-04-17	Thailand	Thailand: Bangkok	Human, Homo sapiens	Male	47	sick
72407.6	Klebsiella pneumoniae subsp. pneumoniae strain KPCTRPRTH05	KPCTRPRTH05		NPZF00000000	Patient	2017-04-20	Thailand	Thailand: Bangkok	Human, Homo sapiens	Female	67	sick
72407.6	Klebsiella pneumoniae subsp. pneumoniae strain KPCRETH16	KPCRETH16		NPZK00000000	Patient	2016-05-17	Thailand	Thailand: Bangkok	Human, Homo sapiens	Female	69	sick
72407.6	Klebsiella pneumoniae subsp. pneumoniae strain ECCRETH03	ECCRETH03		NPZL00000000	Patient	2016-04-29	Thailand	Thailand: Bangkok	Human, Homo sapiens	Male	55	sick
72407.6	Klebsiella pneumoniae subsp. pneumoniae strain KPCRETH20	KPCRETH20		NPZS00000000	Patient	2016-01-12	Thailand	Thailand: Bangkok	Human, Homo sapiens	Female	77	sick
72407.6	Klebsiella pneumoniae subsp. pneumoniae strain KPCRETH18	KPCRETH18		NPZQ00000000	Patient	2015-12-09	Thailand	Thailand: Bangkok	Human, Homo sapiens	Female	54	sick
72407.6	Klebsiella pneumoniae subsp. pneumoniae strain KPCRETH22	KPCRETH22		NPZU00000000	Patient	2016-04-07	Thailand	Thailand: Bangkok	Human, Homo sapiens	Male	63	sick
72407.6	Klebsiella pneumoniae subsp. pneumoniae strain KPCRETH23	KPCRETH23		NPZV00000000	Patient	2016-05-11	Thailand	Thailand: Bangkok	Human, Homo sapiens	Male	52	sick
72407.6	Klebsiella pneumoniae subsp. pneumoniae strain KPCRETH25	KPCRETH25		NPZX00000000	Patient	2016-05-27	Thailand	Thailand: Bangkok	Human, Homo sapiens	Male	53	sick
72407.6	Klebsiella pneumoniae subsp. pneumoniae strain KPCRETH24	KPCRETH24		NPZW00000000	Patient	2016-05-18	Thailand	Thailand: Bangkok	Human, Homo sapiens	Male	73	sick
72407.6	Klebsiella pneumoniae subsp. pneumoniae strain KPCRETH27	KPCRETH27		NPZZ00000000	Patient	2016-06-10	Thailand	Thailand: Bangkok	Human, Homo sapiens	Male	61	sick
72407.6	Klebsiella pneumoniae subsp. pneumoniae strain KPCRETH28	KPCRETH28		NQAA00000000	Patient	2016-06-16	Thailand	Thailand: Bangkok	Human, Homo sapiens	Female	49	sick
72407.6	Klebsiella pneumoniae subsp. pneumoniae strain KPCRETH30	KPCRETH30		NQAC00000000	Patient	2016-05-17	Thailand	Thailand: Bangkok	Human, Homo sapiens	Female	56	sick
72407.6	Klebsiella pneumoniae subsp. pneumoniae strain KPCRETH29	KPCRETH29		NQAB00000000	Patient	2016-06-22	Thailand	Thailand: Bangkok	Human, Homo sapiens	Male	51	sick
72407.6	Klebsiella pneumoniae subsp. pneumoniae strain KPCRETH32	KPCRETH32		NQAD00000000	Patient	2016-08-11	Thailand	Thailand: Bangkok	Human, Homo sapiens	Female	60	sick
72407.6	Klebsiella pneumoniae subsp. pneumoniae strain KPCRETH33	KPCRETH33		NQAE00000000	Patient	2016-10-10	Thailand	Thailand: Bangkok	Human, Homo sapiens	Male	57	sick
72407.7	Klebsiella pneumoniae subsp. pneumoniae strain ECCRETH07	ECCRETH07		NQAF00000000	Patient	2016-12-15	Thailand	Thailand: Bangkok	Human, Homo sapiens	Male	70	sick
72407.7	Klebsiella pneumoniae subsp. pneumoniae strain KPCTRPRTH02	KPCTRPRTH02		NQAL00000000	Patient	2017-01-03	Thailand	Thailand: Bangkok	Human, Homo sapiens	Female	50	sick
72407.7	Klebsiella pneumoniae subsp. pneumoniae strain KPCRETH09	KPCRETH09		NQAT00000000	Patient	2016-02-23	Thailand	Thailand: Bangkok	Human, Homo sapiens	Male	42	sick
72407.7	Klebsiella pneumoniae subsp. pneumoniae strain KPCRETH19	KPCRETH19		NPZR00000000	Patient	2016-01-05	Thailand	Thailand: Bangkok	Human, Homo sapiens	Male	65	sick
72407.7	Klebsiella pneumoniae subsp. pneumoniae strain KPCRETH21	KPCRETH21		NPZT00000000	Patient	2016-03-24	Thailand	Thailand: Bangkok	Human, Homo sapiens	Female	71	sick
72407.7	Klebsiella pneumoniae subsp. pneumoniae strain KPCRETH26	KPCRETH26		NPZY00000000	Patient	2016-08-16	Thailand	Thailand: Bangkok	Human, Homo sapiens	Female	56	sick
72407.7	Klebsiella pneumoniae subsp. pneumoniae strain KPCRETH07	KPCRETH07		NQAR00000000	Patient	2016-01-08	Thailand	Thailand: Bangkok	Human, Homo sapiens	Female	67	sick
72407.7	Klebsiella pneumoniae subsp. pneumoniae strain KPCRETH08	KPCRETH08		NQAS00000000	Patient	2016-02-17	Thailand	Thailand: Bangkok	Human, Homo sapiens	Male	48	sick
72407.7	Klebsiella pneumoniae subsp. pneumoniae strain KPCTRPRTH03	KPCTRPRTH03		NQAM00000000	Patient	2017-01-23	Thailand	Thailand: Bangkok	Human, Homo sapiens	Male	53	sick
72407.7	Klebsiella pneumoniae subsp. pneumoniae strain ECCRETH01	ECCRETH01		NQAP00000000	Patient	2016-01-28	Thailand	Thailand: Bangkok	Human, Homo sapiens	Male	52	sick
72407.7	Klebsiella pneumoniae subsp. pneumoniae strain KPCRETH10	KPCRETH10		NQAU00000000	Patient	2016-02-08	Thailand	Thailand: Bangkok	Human, Homo sapiens	Male	49	sick
72407.7	Klebsiella pneumoniae subsp. pneumoniae strain KPCRETH14	KPCRETH14		NQAY00000000	Patient	2016-05-11	Thailand	Thailand: Bangkok	Human, Homo sapiens	Female	39	sick
72407.7	Klebsiella pneumoniae subsp. pneumoniae strain KPCTRPRTH01	KPCTRPRTH01		NQAK00000000	Patient	2016-12-05	Thailand	Thailand: Bangkok	Human, Homo sapiens	Female	61	sick
72407.7	Klebsiella pneumoniae subsp. pneumoniae strain KPCRETH05	KPCRETH05		NQAN00000000	Patient	2015-12-22	Thailand	Thailand: Bangkok	Human, Homo sapiens	Female	65	sick
72407.7	Klebsiella pneumoniae subsp. pneumoniae strain KPCRETH11	KPCRETH11		NQAV00000000	Patient	2016-02-17	Thailand	Thailand: Bangkok	Human, Homo sapiens	Male	66	sick
72407.7	Klebsiella pneumoniae subsp. pneumoniae strain KPCRETH12	KPCRETH12		NQAW00000000	Patient	2016-04-08	Thailand	Thailand: Bangkok	Human, Homo sapiens	Male	54	sick
72407.7	Klebsiella pneumoniae subsp. pneumoniae strain KPCRETH15	KPCRETH15		NQAZ00000000	Patient	2016-05-27	Thailand	Thailand: Bangkok	Human, Homo sapiens	Female	71	sick
72407.7	Klebsiella pneumoniae subsp. pneumoniae strain KPSW+01	KPSW+01		NQBO00000000	Swine	2015-03-08	Thailand	Thailand: Lamphun	Swine	Unknown		NA
72407.7	Klebsiella pneumoniae subsp. pneumoniae strain KPSW+02	KPSW+02		NQBP00000000	Swine	2015-03-08	Thailand	Thailand: Lamphun	Swine	Unknown		NA
72407.7	Klebsiella pneumoniae subsp. pneumoniae strain KPSW+03	KPSW+03		NQBQ00000000	Swine	2015-03-08	Thailand	Thailand: Lamphun	Swine	Unknown		NA
72407.7	Klebsiella pneumoniae subsp. pneumoniae strain KPH+01	KPH+01		NQCE00000000	Healthy person	2014-11-20	Thailand	Thailand: Lamphun	Human, Homo sapiens	Male	54	healthy
72407.7	Klebsiella pneumoniae subsp. pneumoniae strain KPH+02	KPH+02		NQCF00000000	Healthy person	2014-11-20	Thailand	Thailand: Lamphun	Human, Homo sapiens	Male	39	healthy
72407.7	Klebsiella pneumoniae subsp. pneumoniae strain KPH+03	KPH+03		NQCG00000000	Healthy person	2014-11-20	Thailand	Thailand: Lamphun	Human, Homo sapiens	Female	66	healthy
72407.7	Klebsiella pneumoniae subsp. pneumoniae strain KPCTRSRTH02	KPCTRSRTH02		NQCT00000000	Swine	2016-08-11	Thailand	Thailand: Chachoengsao	Swine	Unknown		NA
72407.7	Klebsiella pneumoniae subsp. pneumoniae strain KPCTRSRTH06	KPCTRSRTH06		NQCX00000000	Swine	2016-10-04	Thailand	Thailand: Nakhon Pathom	Swine	Unknown		NA
72407.7	Klebsiella pneumoniae subsp. pneumoniae strain KPCTRSRTH07	KPCTRSRTH07		NQCY00000000	Swine	2016-11-04	Thailand	Thailand: Nakhon Pathom	Swine	Unknown		NA
72407.7	Klebsiella pneumoniae subsp. pneumoniae strain KPPUTH02	KPPUTH02		NQEB00000000	Patient	2016-02-18	Thailand	Thailand: Bangkok	Human, Homo sapiens	Female	57	sick
72407.7	Klebsiella pneumoniae subsp. pneumoniae strain KPPUTH04	KPPUTH04		NQED00000000	Patient	2016-11-08	Thailand	Thailand: Bangkok	Human, Homo sapiens	Female	71	sick
72407.7	Klebsiella pneumoniae subsp. pneumoniae strain KPPUTH08	KPPUTH08		NQEH00000000	Patient	2016-09-07	Thailand	Thailand: Bangkok	Human, Homo sapiens	Female	58	sick
72407.7	Klebsiella pneumoniae subsp. pneumoniae strain KPPSTH01	KPPSTH01		NQEI00000000	Patient	2016-06-19	Thailand	Thailand: Bangkok	Human, Homo sapiens	Male	49	sick
72407.7	Klebsiella pneumoniae subsp. pneumoniae strain KPPSTH02	KPPSTH02		NQEJ00000000	Patient	2016-10-07	Thailand	Thailand: Bangkok	Human, Homo sapiens	Female	47	sick
72407.7	Klebsiella pneumoniae subsp. pneumoniae strain KPPSTH04	KPPSTH04		NQEL00000000	Patient	2016-11-04	Thailand	Thailand: Bangkok	Human, Homo sapiens	Male	72	sick
72407.7	Klebsiella pneumoniae subsp. pneumoniae strain KPCRETH13	KPCRETH13		NQAX00000000	Patient	2016-04-26	Thailand	Thailand: Bangkok	Human, Homo sapiens	Female	59	sick
72407.7	Klebsiella pneumoniae subsp. pneumoniae strain KPPSTH05	KPPSTH05		NQEM00000000	Patient	2016-06-07	Thailand	Thailand: Bangkok	Human, Homo sapiens	Male	59	sick
72407.7	Klebsiella pneumoniae subsp. pneumoniae strain KPH+04	KPH+04		NQCH00000000	Healthy person	2014-11-20	Thailand	Thailand: Lamphun	Human, Homo sapiens	Female	54	healthy
72407.7	Klebsiella pneumoniae subsp. pneumoniae strain KPH+05	KPH+05		NQCI00000000	Healthy person	2014-11-20	Thailand	Thailand: Lamphun	Human, Homo sapiens	Female	52	healthy
72407.7	Klebsiella pneumoniae subsp. pneumoniae strain KPCTRSRTH09	KPCTRSRTH09		NQDA00000000	Swine	2016-12-18	Thailand	Thailand: Nakhon Pathom	Swine	Unknown		NA
72407.7	Klebsiella pneumoniae subsp. pneumoniae strain KPPSTH06	KPPSTH06		NQEN00000000	Patient	2016-07-04	Thailand	Thailand: Bangkok	Human, Homo sapiens	Female	66	sick
72407.7	Klebsiella pneumoniae subsp. pneumoniae strain KPPUTH05	KPPUTH05		NQEE00000000	Patient	2016-04-09	Thailand	Thailand: Bangkok	Human, Homo sapiens	Male	59	sick
72407.7	Klebsiella pneumoniae subsp. pneumoniae strain KPPSTH08	KPPSTH08		NQEP00000000	Patient	2016-09-10	Thailand	Thailand: Bangkok	Human, Homo sapiens	Male	59	sick
72407.7	Klebsiella pneumoniae subsp. pneumoniae strain KPPSTH07	KPPSTH07		NQEO00000000	Patient	2016-05-23	Thailand	Thailand: Bangkok	Human, Homo sapiens	Female	72	sick
72407.7	Klebsiella pneumoniae subsp. pneumoniae strain KPCRETH31	KPCRETH31		NQLH00000000	Patient	2016-06-24	Thailand	Thailand: Bangkok	Human, Homo sapiens	Female	66	sick
72407.7	Klebsiella pneumoniae subsp. pneumoniae strain CREC014-1	CREC014-1		NIUE01000000	Patient	2016-09-01	Thailand	Thailand	Human, Homo sapiens	Female	67	sick
72407.7	Klebsiella pneumoniae subsp. pneumoniae strain CREC003-1	CREC003-1		NIUD01000000	Patient	2015-12-15	Thailand	Thailand	Human, Homo sapiens	Female	82	sick
72407.7	Klebsiella pneumoniae subsp. pneumoniae strain 4REI026-2	4REI026-2		NIUG01000000	Patient	2016-06-21	Thailand	Thailand	Human, Homo sapiens	male	76	sick
72407.7	Klebsiella pneumoniae subsp. pneumoniae strain CREI026-1	CREI026-1		NIUF01000000	Patient	2016-05-30	Thailand	Thailand	Human, Homo sapiens	male	76	sick
72407.7	Klebsiella pneumoniae subsp. pneumoniae strain KPFood+02 strain KPFood+02 strain KPFood+02	KPFood+02	MLST.Klebsiella_pneumoniae.534	NWTV01000000	Food	2016-02-19	Thailand	Thailand: Lamphun		Not Applicable		NA
72407.7	Klebsiella pneumoniae subsp. pneumoniae strain KPLC+02 strain KPLC+02 strain KPLC+02	KPLC+02	MLST.Klebsiella_pneumoniae.1015	NQDG01000000	laying Chicken	2015-03-08	Thailand	Thailand: Lamphun	Chicken, Gallus gallus	Unknown		NA
Sample code	Accession number	Px Age	Px Gender	Referral hospital	ESBL	Organism	MLST Clone
K129	NXKM00000000	55	F	Tshwane Academic	+	K. pneumoniae	ST-643
K146	NXLD00000000	44	F	Tshwane Academic	+	K. pneumoniae	ST-1414
K141	NXJV00000000	2	F	Tshwane Academic	+	K. pneumoniae	ST-1414
K123	NXLA00000000	33	M	Tshwane Academic	+	K. pneumoniae	??
K145	NXKB00000000	2	M	Tshwane Academic	+	K. pneumoniae	ST-39
K117	NXJU00000000	2	F	Tshwane Academic	+	K. pneumoniae	ST-1552
K125	NXKA00000000	42	F	Tshwane Academic	+	K. pneumoniae	ST-15
K104	NXKL00000000			kalafong	+	K. pneumoniae	ST-15
E041	NXJA00000000	56	M	kalafong	+	K. pneumoniae	ST-15
K118	NXKP00000000	7	F	Tshwane Academic	+	K. pneumoniae	ST-14
K014	NXKT00000000	39	F	Tshwane Academic	+	K. pneumoniae	ST-607
K126	NXLB00000000	2	M	kalafong	+	K. pneumoniae	ST-101
K137	NXLC00000000	60	F	Tshwane Academic	+	K. pneumoniae	ST-182
K131	NXKN00000000	62	M	Tshwane Academic	+	K. pneumoniae	ST-152
K110	NXJT00000000	54	M	Tshwane Academic	+	K. pneumoniae	ST-152
K120	NXKZ00000000		M	Kalafong	+	K. pneumoniae	ST-17
Isolate	MLST	Source	Country	Sensitivity
47_S22_ST1478_G2/1-123515	ST1478	Art line	South Africa	Resistant
69_S35_ST170_G3_OP/1-123515	ST170	Urine	South Africa	Resistant
3_S2_ST14_J3/1-123515	ST14	Urine	South Africa	Resistant
21_S12_ST2017_E1/1-123515	ST2017	Urine	South Africa	Resistant
20_S11_ST2017_E1/1-123515	ST2017	Tracheal fluid	South Africa	Resistant
29_S13_ST2017_E3/1-123515	ST2017	Abdominal swab	South Africa	Resistant
52_S26_ST101_G1/1-123515	ST101	Pus	South Africa	Resistant
UNN_S10_ST101/1-123515	ST101		South Africa	Resistant
12_S5_ST101_B3/1-123515	ST101	Blood culture	South Africa	Resistant
13_S6_ST2016/1-123515	ST2016		South Africa	Resistant
53_S27_ST101_B2/1-123515	ST101	Urine	South Africa	Resistant
32_S15_ST101_B1/1-123515	ST101	Catheter tip	South Africa	Resistant
UNN_S4_ST101.fasta	ST101	Urine	South Africa	Resistant
UNN_S3_ST101/1-123515	ST101	Urine	South Africa	Resistant
36_S18_ST101_F4/1-123515	ST101	Sputum	South Africa	Resistant
15_S8_ST101_F6/1-123515	ST101	Pus swab	South Africa	Resistant
34_S16_ST101_K2/1-123515	ST101	Pus swab	South Africa	Resistant
18_S10_ST101_F5/1-123515	ST101	Urine	South Africa	Resistant
30_S14_ST101_K1/1-123515	ST101	Urine	South Africa	Resistant
38_S19_ST101/1-123515	ST101		South Africa	Resistant
35_S17_ST101_K3/1-123515	ST101	Urine	South Africa	Resistant
UNN_S9_ST323/1-123515	ST323	Urine	South Africa	Resistant
NPII01.1KpnKPB1470/1-123515	ST147	ETA	Russia, Moscow	Resistant
reference/1-123515			USA	Susceptible

## Sheet: Kpneumo.phy1
Genome ID	Strain	MLST	GenBank Accessions	Isolation Source	Collection Date	Isolation Country	Host Name	Host Gender	Host Age	Host Health
573.989	VRCO0057		FWGH00000000	sewage	2014	UK
573.995	VRES0176		FWJS00000000	sewage	2014	UK
573.997	VRES0180		FWKQ00000000	sewage	2014	UK
573.996	VRES0182		FWKS00000000	sewage	2014	UK
573.987	VRCO0063		FWGD00000000	sewage	2014	UK
573.581	PB517		FLXA00000000	pus	15_04_2015	Thailand	Humans
K129		ST-643	NXKM00000000					F	55
573.582	PB497		FLVN00000000	sputum	10_04_2015	Thailand	Humans
573.986	VRES0205		FWGW00000000	sewage	2014	UK
573.997	VRES1178		FWKR00000000	faeces	2015	UK
573.992	VRES1170		FWIY00000000	faeces	2015	UK
573.996	VRES1172		FWKJ00000000	faeces	2015	UK
573.101	VRCO0343		FWPQ00000000	faeces	2015	UK
573.995	VRES1173		FWKF00000000	faeces	2015	UK
573.991	VRES1171		FWIX00000000	faeces	2015	UK
573.995	VRES1174		FWKI00000000	faeces	2015	UK
573.1	VRCO0340		FWML00000000	faeces	2015	UK
573.569	PB484		FLWB00000000	urine	07_04_2015	Thailand	Humans
573.987	VRES0318		FWGX00000000	sewage	2014	UK
K078_014		ST-1414
K146		ST-1414	NXLD00000000					F	44
K141		ST-1414	NXJV00000000					F	2
K058_042		ST-1414
573.58	PB209		FLVD00000000	pus	31_01_2015	Thailand	Humans
573.571	W2-11-ERG2		FLXN00000000	Canal	03_02_2015	Thailand
K094_021
K123		??	NXLA00000000					M	33
573.976	BO2		NCVX00000000	oysters (Crassostrea spp.)	2016-11-01	Brazil
573.58	PB171		FLVP00000000	urine	21_01_2015	Thailand	Humans
573.569	PB226		FLWQ00000000	urine	02_02_2015	Thailand	Humans
573.571	W2-9-ERG2		FLXK00000000	Canal	03_02_2015	Thailand
573.992	VRES1074		FWIS00000000	faeces	2015	UK
573.996	VRES1248		FWKM00000000	environment	2015	UK
573.999	VRCO0310		FWLO00000000	faeces	2015	UK
573.991	VRES1078		FWIQ00000000	faeces	2015	UK
573.996	VRES1238		FWKP00000000	environment	2015	UK
573.993	VRES1070		FWJI00000000	faeces	2015	UK
573.581	PB107		FLWY00000000	urine	09_01_2015	Thailand	Humans
573.1	VRCO0313		FWNS00000000	faeces	2015	UK
573.994	VRES1242		FWJP00000000	environment	2015	UK
573.994	VRES1257		FWJW00000000	environment	2015	UK
573.994	VRES1249		FWJL00000000	environment	2015	UK
573.979	CNTD87		MSSH00000000	blood	2014	Italy	Humans			lung trasplantation
573.979	CNTD42		MSSJ00000000	Endobronchial swab	2014	Italy	Humans			lung trasplantation
573.979	KL064		MSZM00000000	Blood	2014	Colombia	Humans			Intra-abdominal infection
573.973	KPN_KPC_HUG_09		MUMN00000000	urine	2015-03-02	Switzerland	Humans
573.993	VRES0689		FWJF00000000	sewage	2015	UK
573.982	UCI115		NGTZ00000000		2015	United States	Humans
573.982	UCI113		NGTX00000000		2015	United States	Humans
573.976	not applicable		MZZY00000000	blood	2015	Brazil	Humans			Bloodstream infection
573.982	UCI109		NGTT00000000		2015	United States	Humans
573.982	MGH140		NGSW00000000		2015	United States	Humans
573.572	W2-13-ERG11		FLXX00000000	Canal	03_02_2015	Thailand
573.582	W2-13-ERG2		FLXO00000000	Canal	03_02_2015	Thailand
573.568	PB506		FLWN00000000	pus	11_04_2015	Thailand	Humans
573.582	W2-13-ERG1		FLXP00000000	Canal	03_02_2015	Thailand
573.572	W2-13-ERG5		FLXS00000000	Canal	03_02_2015	Thailand
573.582	W2-13-ERG7		FLXV00000000	Canal	03_02_2015	Thailand
573.583	W2-13-ERG8		FLXW00000000	Canal	03_02_2015	Thailand
573.976	not applicable		MZZW00000000	blood	2014	Brazil	Humans			Bloodstream infection
573.125	WCHKP108	MLST.Klebsiella_pneumoniae.11	NGYZ00000000		2017-02	China	Humans
573.125	WCHKP113	MLST.Klebsiella_pneumoniae.11	NGZK00000000		2017-02	China	Humans
573.579	PB450		FLVC00000000	urine	28_03_2015	Thailand	Humans
573.567	PB366		FLWM00000000	urine	09_03_2015	Thailand	Humans
573.58	PB327		FLVH00000000	sputum	27_02_2015	Thailand	Humans
573.58	PB65		FLXE00000000	sputum	26_12_2014	Thailand	Humans
573.57	PB122		FLWC00000000	Peritoneal dialysis fluid (PDF)	12_01_2015	Thailand	Humans
573.571	W2-5-ERG7		FLXI00000000	Canal	03_02_2015	Thailand
573.583	PB86		FLXY00000000	pus	02_01_2015	Thailand	Humans
573.568	W2-5-ERG4		FLVY00000000	Canal	03_02_2015	Thailand
573.581	PB39		FLWU00000000	sputum	22_12_2014	Thailand	Humans
573.57	PB242		FLXB00000000	pus	07_02_2015	Thailand	Humans
573.981	MGH166		NGTI00000000		2015	United States	Humans
573.572	F1-9-ERG2		FLYA00000000	Farm	09_02_2015	Thailand
574	VRCO0329		FWMA00000000	faeces	2015	UK
574	VRCO0330		FWLW00000000	faeces	2015	UK
573.1	VRCO0447		FWND00000000	faeces	2015	UK
573.1	VRCO0448		FWNI00000000	faeces	2015	UK
573.993	VRES1229		FWJK00000000	sewage	2015	UK
573.994	VRES1273		FWJX00000000	sewage	2015	UK
573.566	PB533		FLWZ00000000	pus	18_04_2015	Thailand	Humans
573.583	F1-9-ERG1		FLXZ00000000	Farm	09_02_2015	Thailand
573.973	OS_09_011_14		NCSB00000000	urine	2014	United States	Humans
573.98	MGH147		NGSX00000000		2015	United States	Humans
573.981	MGH162		NGTG00000000		2015	United States	Humans
573.983	MGH161		NGTF00000000		2015	United States	Humans
573.982	MGH149		NGSZ00000000		2015	United States	Humans
573.101	VRCO0432		FWOZ00000000	faeces	2015	UK
573.101	VRCO0425		FWPB00000000	faeces	2015	UK
573.101	VRCO0435		FWOQ00000000	faeces	2015	UK
573.101	VRCO0434		FWOI00000000	faeces	2015	UK
573.101	VRCO0424		FWPA00000000	faeces	2015	UK
573.1	VRCO0422		FWMR00000000	faeces	2015	UK
573.983	UCI111		NGTV00000000		2015	United States	Humans
573.71	W1-5-ERG6		FLWL00000000	Canal	29_01_2015	Thailand
K0179_045		ST-39
K145		ST-39	NXKB00000000					M	2
573.998	VRCO0292		FWLN00000000	faeces	2015	UK
573.101	VRCO0392		FWPG00000000	faeces	2015	UK
573.1	VRCO0390		FWMW00000000	faeces	2015	UK
573.1	VRCO0388		FWNB00000000	faeces	2015	UK
573.101	VRCO0291		FWOV00000000	faeces	2015	UK
573.569	W2-1-ERG5		FLVL00000000	Canal	03_02_2015	Thailand
573.987	VRCO0021		FWGT00000000	sewage	2014	UK
47_S22_ST1478_G2/1-123515		ST1478		Art line		South Africa
573.988	VRCO0126		FWGJ00000000	sewage	2014	UK
69_S35_ST170_G3_OP/1-123515		ST170		Urine		South Africa
573.997	VRCO0189		FWLC00000000	faeces	2015	UK
573.997	VRCO0183		FWKW00000000	faeces	2015	UK
573.571	W2-9-ERG1		FLXL00000000	Canal	03_02_2015	Thailand
573.572	W2-15-ERG14		FLXU00000000	Hospital	03_02_2015	Thailand
573.582	W2-15-ERG3		FLXT00000000	Hospital	03_02_2015	Thailand
573.58	PB439		FLWE00000000	pus	26_03_2015	Thailand	Humans
573.57	PB463		FLXG00000000	urine	01_04_2015	Thailand	Humans
573.581	PB509		FLXD00000000	sputum	12_04_2015	Thailand	Humans
573.572	W2-13-ERG4		FLXR00000000	Canal	03_02_2015	Thailand
573.582	W2-13-ERG3		FLXQ00000000	Canal	03_02_2015	Thailand
573.101	VRCO0334		FWPM00000000	faeces	2015	UK
573.101	VRCO0336		FWPN00000000	faeces	2015	UK
573.1	VRCO0337		FWMD00000000	faeces	2015	UK
573.101	VRCO0335		FWPP00000000	faeces	2015	UK
573.573	W2-5-ERG6		FLYQ00000000	Canal	03_02_2015	Thailand
573.582	W1-4-ERY6(G)		FLWS00000000	Canal	29_01_2015	Thailand
573.582	W2-5-ERG5		FLWX00000000	Canal	03_02_2015	Thailand
573.582	W2-5-ERG8		FLXJ00000000	Canal	03_02_2015	Thailand
573.582	PB38		FLWG00000000	sputum	22_12_2014	Thailand	Humans
573.581	PB199		FLWF00000000	pus	29_01_2015	Thailand	Humans
573.125	UCI108		NHZM00000000		2015	United States	Humans
573.58	PB283		FLVS00000000	sputum	17_02_2015	Thailand	Humans
573.978	KPHU468		NBYZ00000000	urine	2015-06-07	Brazil	Humans			pyelonephritis
573.998	VRCO0235		FWLE00000000	faeces	2015	UK
573.98	BWH67		NGSR00000000	Urine	2015	United States	Humans
573.981	MGH185		NGTO00000000		2015	United States	Humans
573.567	PB94		FLWV00000000	blood	05_01_2015	Thailand	Humans
573.581	PB270		FLVO00000000	blood	14_02_2015	Thailand	Humans
573.101	VRCO0173		FWOK00000000	environment	2015	UK
573.57	PB502		FLVM00000000	urine	10_04_2015	Thailand	Humans
K117		ST-1552	NXJU00000000					F	2
K077_013		ST-1552
K038_003		ST-1552
K061_009		ST-1552
K089_043		ST-1552
K080_015		ST-234
K086_017		S5-1552
K125		ST-15	NXKA00000000					F	42
K087_018		ST-15
573.982	UCI116		NGUA00000000		2015	United States	Humans
573.568	PB466		FLWP00000000	urine	02_04_2015	Thailand	Humans
K104		ST-15	NXKL00000000
573.98	MGH133		NGSU00000000		2015	United States	Humans
573.981	MGH155		NGTB00000000		2015	United States	Humans
E041		ST-15	NXJA00000000					M	56
573.571	W2-4-ERG4		FLVK00000000	Canal	03_02_2015	Thailand
573.567	PB127		FLWA00000000	sputum	13_01_2015	Thailand	Humans
3_S2_ST14_J3/1-123515		ST14		Urine		South Africa
K118		ST-14	NXKP00000000					F	7
573.579	PB256		FLVG00000000	sputum	10_02_2015	Thailand	Humans
573.566	PB495		FLVF00000000	pus	09_04_2015	Thailand	Humans
K014		ST-607	NXKT00000000					F	39
573.978	Kp76		NBMT00000000	respiratory tract	2015-05	Brazil	Canine			Pneumonia
573.568	PB395		FLWO00000000	urine	16_03_2015	Thailand	Humans
573.566	PB22		FLWR00000000	sputum	19_12_2014	Thailand	Humans
573.986	VRES0215		FWGO00000000	sewage	2014	UK
573.569	PB295		FLXC00000000	pus	20_02_2015	Thailand	Humans
573.58	PB425		FLVE00000000	blood	22_03_2015	Thailand	Humans
21_S12_ST2017_E1/1-123515		ST2017		Urine		South Africa
20_S11_ST2017_E1/1-123515		ST2017		Tracheal fluid		South Africa
29_S13_ST2017_E3/1-123515		ST2017		Abdominal swab		South Africa
52_S26_ST101_G1/1-123515		ST101		Pus		South Africa
UNN_S10_ST101/1-123515		ST101				South Africa
12_S5_ST101_B3/1-123515		ST101		Blood culture		South Africa
13_S6_ST2016/1-123515		ST2016				South Africa
53_S27_ST101_B2/1-123515		ST101		Urine		South Africa
32_S15_ST101_B1/1-123515		ST101		Catheter tip		South Africa
UNN_S4_ST101.fasta		ST101		Urine		South Africa
UNN_S3_ST101/1-123515		ST101		Urine		South Africa
36_S18_ST101_F4/1-123515		ST101		Sputum		South Africa
15_S8_ST101_F6/1-123515		ST101		Pus swab		South Africa
K126		ST101	NXLB00000000					M	2
34_S16_ST101_K2/1-123515		ST101		Pus swab		South Africa
18_S10_ST101_F5/1-123515		ST101		Urine		South Africa
30_S14_ST101_K1/1-123515		ST101		Urine		South Africa
38_S19_ST101/1-123515		ST101				South Africa
35_S17_ST101_K3/1-123515		ST101		Urine		South Africa
K053_004		ST234
K054_005		ST234
K059_008		ST234
K062_006		ST234
573.568	PB14		FLVT00000000	sputum	17_12_2014	Thailand	Humans
K161_029		ST-25
573.571	W2-9-ERG10		FLXM00000000	Canal	03_02_2015	Thailand
573.125	WCHKP103		NGZA00000000		2017-01	China	Humans
K137		ST-182	NXLC00000000					F	60
K021_041		ST-152
K131		ST-152	NXKN00000000					M	62
K069_007		ST-152
K181_030		ST-152
K110		ST-152	NXJT00000000					M	54
K031_005		ST-152
K071_011		ST-152
K025_003		ST-152
K051_007		ST-152
573.101	VRCO0314		FWOT00000000	blood	2015	UK
574	VRCO0322		FWLV00000000	blood	2015	UK
574	VRCO0323		FWLU00000000	blood	2015	UK
573.999	VRCO0316		FWLT00000000	blood	2015	UK
573.999	VRCO0317		FWLQ00000000	blood	2015	UK
573.581	PB473		FLVZ00000000	pus	02_04_2015	Thailand	Humans
573.991	VRES0216		FWIL00000000	sewage	2014	UK
573.569	PB291		FLVR00000000	sputum	19_02_2015	Thailand	Humans
573.57	PB388		FLWT00000000	urine	14_03_2015	Thailand	Humans
573.582	PB525		FLVV00000000	urine	16_04_2015	Thailand	Humans
573.581	PB129		FLWK00000000	blood	13_01_2015	Thailand	Humans
573.973	not applicable		NBIT00000000	blood	2015	Brazil	Humans			Bloodstream infection
573.999	VRCO0257		FWLM00000000	faeces	2015	UK
K120		ST-17	NXKZ00000000					M
573.568	PB28		FLWJ00000000	sputum	19_12_2014	Thailand	Humans
573.569	PB21		FLVX00000000	urine	19_12_2014	Thailand	Humans
573.581	PB298		FLWI00000000	sputum	21_02_2015	Thailand	Humans
573.568	PB5		FLVW00000000	sputum	15_12_2014	Thailand	Humans
573.58	PB173		FLVI00000000	urine	22_01_2015	Thailand	Humans
573.982	UCI118		NGUC00000000		2015	United States	Humans
573.581	W2-1-ERG2		FLVQ00000000	Canal	03_02_2015	Thailand
573.58	W2-1-ERG1		FLWW00000000	Canal	03_02_2015	Thailand
573.568	W2-1-ERY5(G)		FLWD00000000	Canal	03_02_2015	Thailand
573.101	VRCO0473		FWWK00000000	faeces	2015	UK
573.1	VRCO0471		FWNV00000000	faeces	2015	UK
573.1	VRCO0469		FWNN00000000	faeces	2015	UK
573.571	PB157		FLVU00000000	sputum	20_01_2015	Thailand	Humans
573.58	PB121		FLXH00000000	urine	12_01_2015	Thailand	Humans
UNN_S9_ST323		ST323		Urine		South Africa
K090_019		ST323
573.983	UCI107		NGTS00000000		2015	United States	Humans
573.99	VRES0983		FWJC00000000	faeces	2015	UK
573.101	VRES0976		FWWI00000000	faeces	2015	UK
573.995	VRES0974		FWKC00000000	faeces	2015	UK
573.995	VRES0975		FWKD00000000	faeces	2015	UK
573.987	VRES0605		FWHT00000000	faeces	2015	UK
573.989	VRES0525		FWGP00000000	faeces	2015	UK
573.988	VRES0604		FWHQ00000000	faeces	2015	UK
573.986	VRES0600		FWHU00000000	faeces	2015	UK
573.985	VRES0526		FWGU00000000	faeces	2015	UK
573.99	VRES0592		FWIB00000000	faeces	2015	UK
573.987	VRES0595		FWHR00000000	faeces	2015	UK
573.989	VRES0589		FWGS00000000	faeces	2015	UK
573.985	VRES0575		FWGR00000000	faeces	2015	UK
573.989	VRES0577		FWHB00000000	faeces	2015	UK
573.985	VRES0597		FWHM00000000	faeces	2015	UK

## Sheet: Kpneumo.phy2
Genome ID	Strain	MLST	GenBank Accessions	Isolation Source	Collection Date	Geographic Location	Host Name	Host Gender	Host Age	Host Health
573.154	AUH-KIMP444		NICW01000000		2015-04-21	Lebanon	Human
K118		ST-14	NXKP00000000					F	7
573.15	NU-CRE265		NQLL00000000	skin and soft tissue	2015	USA: Chicago, IL	Human			Fasciitis, Necrotizing
573.15	BA356		NQYV00000000	blood	2017	India	Human			Bacteremia
E041		ST-15	NXJA00000000					M	56
573.149	L111		NLCV00000000	feces	2016-07-01	China: Zhejiang, Hangzhou	Human
573.149	K4311		NPGP00000000	blood	2015-08-14	China:Anhui	Human			bacteremia
573.149	WCHKP9G2		NBYD00000000		2015-05-01	China: Sichuan, Chengdu	Human
K125		ST-15	NXKA00000000					F	42
573.154	AUH_IMP459		NWCA01000000		2015-09-18	Lebanon	Human
573.153	Kp1210		PCGD01000000	urine	2016	Belgium: Namur	Human			urinary infection
K104		ST-15	NXKL00000000
573.154	AUH-KIMP460	ST-15	NICY01000000		2015-06-12	Lebanon	Human
K087_018		ST-15
573.154	AUH-KIMP447		NICX01000000		2015-04-30	Lebanon	Human
K080_015		ST-234
K086_017		ST-1552
K038_003		ST-1552
K089_043		ST-1552
K061_009		ST-1552
K117		ST-1552	NXJU00000000					F	2
K077_013		ST-1552
573.154	AUH-KIMP407	MLST.Klebsiella_pneumoniae.500	NICV01000000		2015-01-10	Lebanon	Human
573.15	K604		NPHL00000000	blood	2014-05-06	China:Anhui	Human			bacteremia
573.149	WCHKP13F2		NBYI00000000		2015-07-01	China: Sichuan, Chengdu	Human
573.15	BA2817		NTHS00000000	blood	2016	India	Human			Bacteremia
573.164	ID11	MLST.Klebsiella_pneumoniae.664	PHGO01000000	rectal	2016-05	Austria: Vienna	Human			asymptomatic
573.164	ID14	MLST.Klebsiella_pneumoniae.664	PHGR01000000	rectal	2016-05	Austria: Vienna	Human			asymptomatic
K161_029		ST-25
573.153	XPY193		PCFT01000000	blood	2016-09-04	China: Hangzhou	Human	male		ileus
K129		ST-643	NXKM00000000					F	55
573.15	BA2005		NRQZ00000000	blood	2017	India	Human			Bacterimia
K090_019		ST-323
573.149	L462		NLEF00000000	feces	2016-12-20	China: Zhejiang, Hangzhou	Human
573.149	L386		NLDX00000000	feces	2016-11-16	China: Zhejiang, Hangzhou	Human
573.153	XPY207		NXNH01000000	blood	2016-09-19	China: Hangzhou	Human	male		uremia
573.149	L79		NLFC00000000	feces	2016-04-28	China: Zhejiang, Hangzhou	Human
573.149	K4324		NPGN00000000	blood	2015-08-14	China:Anhui	Human			bacteremia
573.149	K4307		NPGQ00000000	blood	2015-08-14	China:Anhui	Human			bacteremia
573.149	L122		NLCX00000000	feces	2016-07-15	China: Zhejiang, Hangzhou	Human
573.153	XPY166	MLST.Klebsiella_pneumoniae.11	PCFR01000000	blood	2016-08-02	China: Hangzhou	Human	male		hematencephalon
573.149	L20		NLDG00000000	feces	2016-03-06	China: Zhejiang, Hangzhou	Human
573.149	L531		NLEU00000000	feces	2017-01-20	China: Zhejiang, Hangzhou	Human
573.149	K4314		NPGO00000000	blood	2015-08-14	China:Anhui	Human			bacteremia
573.149	L31		NLDQ00000000	feces	2016-03-09	China: Zhejiang, Hangzhou	Human
573.153	XPY20	MLST.Klebsiella_pneumoniae.11	PCFS01000000	blood	2016-03-14	China: Hangzhou	Human	female		anemia
573.149	LSK16		NFUI00000000	blood	2016-05-16	China: Zhejiang Province	Human			Bloodstream infection
573.149	L136		NLDA00000000	feces	2016-07-25	China: Zhejiang, Hangzhou	Human
573.149	L223		NLDK00000000	feces	2016-09-02	China: Zhejiang, Hangzhou	Human
573.149	L513		NLEM00000000	feces	2017-01-09	China: Zhejiang, Hangzhou	Human
573.149	L511		NLEL00000000	feces	2017-01-10	China: Zhejiang, Hangzhou	Human
573.149	L350		NLDR00000000	feces	2016-10-31	China: Zhejiang, Hangzhou	Human
573.149	L124		NLCZ00000000	feces	2016-07-15	China: Zhejiang, Hangzhou	Human
573.149	L451		NLEE00000000	feces	2016-12-19	China: Zhejiang, Hangzhou	Human
573.149	L505		NLEK00000000	feces	2016-12-30	China: Zhejiang, Hangzhou	Human
573.149	L384		NLDW00000000	feces	2016-11-16	China: Zhejiang, Hangzhou	Human
573.149	L400		NLEA00000000	feces	2016-11-21	China: Zhejiang, Hangzhou	Human
573.149	L182		NLDE00000000	feces	2016-08-05	China: Zhejiang, Hangzhou	Human
573.149	L30		NLDP00000000	feces	2016-03-10	China: Zhejiang, Hangzhou	Human
573.149	L39		NLDZ00000000	feces	2016-03-16	China: Zhejiang, Hangzhou	Human
573.149	L142		NLDB00000000	feces	2016-07-26	China: Zhejiang, Hangzhou	Human
573.149	L529		NLET00000000	feces	2017-01-20	China: Zhejiang, Hangzhou	Human
573.149	L388		NLDY00000000	feces	2016-11-15	China: Zhejiang, Hangzhou	Human
573.149	L256		NLDM00000000	feces	2016-10-07	China: Zhejiang, Hangzhou	Human
573.149	L222		NLDJ00000000	feces	2016-08-29	China: Zhejiang, Hangzhou	Human
573.15	K1177		NPGU00000000	blood	2014-07-21	China:Jiangsu	Human			bacteremia
573.149	L211		NLDI00000000	feces	2016-08-22	China: Zhejiang, Hangzhou	Human
573.149	L123		NLCY00000000	feces	2016-07-15	China: Zhejiang, Hangzhou	Human
573.149	L117		NLCW00000000	feces	2016-07-05	China: Zhejiang, Hangzhou	Human
573.149	L38		NLDV00000000	feces	2016-03-09	China: Zhejiang, Hangzhou	Human
573.149	L9		NLFH00000000	feces	2016-02-19	China: Zhejiang, Hangzhou	Human
573.149	K2701		NPGR00000000	blood	2015-01-15	China:Shandong	Human			bacteremia
573.149	K2080		NPGS00000000	blood	2014-10-23	China:Shandong	Human			bacteremia
573.15	K3657		NPHN00000000	blood	2015-05-08	China:Anhui	Human			bacteremia
573.15	K669		NPHJ00000000	blood	2014-05-06	China:Anhui	Human			bacteremia
573.15	K666		NPHK00000000	blood	2014-05-06	China:Anhui	Human			bacteremia
573.152	7		NJPI01000000	sputum	2016-04-16	China: Hangzhou	Human
573.15	K3902		NPGZ00000000	blood	2015-07-08	China:Henan	Human			bacteremia
573.15	K3893		NPHA00000000	blood	2015-07-08	China:Henan	Human			bacteremia
573.15	K3862		NPHC00000000	blood	2015-07-08	China:Henan	Human			bacteremia
573.149	L96		NLFI00000000	feces	2016-05-23	China: Zhejiang, Hangzhou	Human
573.15	K3871		NPHB00000000	blood	2015-07-08	China:Henan	Human			bacteremia
573.152	5	MLST.Klebsiella_pneumoniae.11	NJPJ01000000	sputum	2016-04-14	China: Hangzhou	Human
573.149	WCHKP8F4		NBYE00000000		2015-04-01	China: Sichuan, Chengdu	Human
573.15	K3175		NPHF00000000	blood	2015-04-14	China:Zhejiang	Human			bacteremia
573.149	L482		NLEH00000000	feces	2016-12-27	China: Zhejiang, Hangzhou	Human
573.15	K4803		NPHG00000000	blood	2015-10-14	China:Anhui	Human			bacteremia
573.149	L491		NLEI00000000	feces	2016-12-27	China: Zhejiang, Hangzhou	Human
573.149	K3194		NPGW00000000	blood	2015-04-14	China:Anhui	Human			bacteremia
573.15	K2646		NPGX00000000	blood	2015-01-14	China:Anhui	Human			bacteremia
573.149	WCHKP1608		NBYA00000000		2016-04-01	China: Sichuan, Chengdu	Human
573.15	K5012		NPHE00000000	blood	2015-10-21	China:Anhui	Human			bacteremia
573.15	K85		NPHM00000000	blood	2014-03-25	China:Anhui	Human			bacteremia
573.149	K4280		NPGV00000000	blood	2015-08-07	China:Zhejiang	Human			bacteremia
573.149	L60		NLEX00000000	feces	2016-04-13	China: Zhejiang, Hangzhou	Human
573.149	L48		NLEG00000000	feces	2016-04-05	China: Zhejiang, Hangzhou	Human
573.15	K2147		NPHH00000000	blood	2014-10-28	China:Anhui	Human			bacteremia
573.152	1		NJPM01000000	sputum	2016-04-30	China: Hangzhou	Human
573.149	L374		NLDU00000000	feces	2016-11-11	China: Zhejiang, Hangzhou	Human
573.15	K1433		NPHI00000000	blood	2014-09-01	China:Anhui	Human			bacteremia
573.149	L61		NLEY00000000	feces	2016-04-13	China: Zhejiang, Hangzhou	Human
573.149	L201		NLDH00000000	feces	2016-08-22	China: Zhejiang, Hangzhou	Human
573.149	L299		NLDO00000000	feces	2016-09-26	China: Zhejiang, Hangzhou	Human
573.149	L58		NLEW00000000	feces	2016-04-12	China: Zhejiang, Hangzhou	Human
573.149	L69		NLFA00000000	feces	2016-04-15	China: Zhejiang, Hangzhou	Human
573.15	K5014		NPHD00000000	blood	2015-10-21	China:Anhui	Human			bacteremia
573.149	WCHKP1548		NBYB00000000		2016-04-01	China: Sichuan, Chengdu	Human
573.152	3		NJPK01000000	sputum	2016-04-30	China: Hangzhou	Human
573.149	L440		NLEB00000000	feces	2016-12-16	China: Zhejiang, Hangzhou	Human
573.152	2		NJPL01000000	sputum	2016-05-21	China: Hangzhou	Human
573.149	WCHKP8F5		NBXR00000000		2015-04-01	China: Sichuan, Chengdu	Human
573.15	B35		NTHY00000000	blood	2016	Brazil	Human			Bloodstream infections
573.151	not collected		NGWM01000000	broncoalveolar lavage	2014-04-20	Italy	Human	male	71	acute myocardical infarction
573.15	not collected		NGWM00000000	broncoalveolar lavage	2014-04-20	Italy	Human	male	71	acute myocardical infarction
573.15	NU-CRE212		NQLM00000000	skin and soft tissue	2015	USA: Chicago, IL	Human			Fasciitis, Necrotizing
573.15	NU-CRE176		NQLN00000000	skin and soft tissue	2014	USA: Chicago, IL	Human			Fasciitis, Necrotizing
573.15	BA11544		NTHR00000000		2016	India	Human
573.149	WCHKP8D7		NBXS00000000		2015-04-01	China: Sichuan, Chengdu	Human
573.149	WCHKP13F4		NBYH00000000		2015-07-01	China: Sichuan, Chengdu	Human
573.149	WCHKP7E2		NBXT00000000		2015-04-01	China: Sichuan, Chengdu	Human
573.15	B30		NTHX00000000	blood	2016	Brazil	Human			Bloodstream infections
573.15	KPC05		NTGJ00000000	rectal swab	2014-07-07	Brazil: Uberlandia, MG	Human			Colonization
573.15	B11		NTHU00000000	blood	2016	Brazil	Human			Bloodstream infections
573.149	L84		NLFF00000000	feces	2016-05-04	China: Zhejiang, Hangzhou	Human
573.149	L519		NLEO00000000	feces	2017-01-13	China: Zhejiang, Hangzhou	Human
573.149	L526		NLEQ00000000	feces	2017-01-17	China: Zhejiang, Hangzhou	Human
573.149	L442		NLEC00000000	feces	2016-12-16	China: Zhejiang, Hangzhou	Human
573.149	L70		NLFB00000000	feces	2016-04-15	China: Zhejiang, Hangzhou	Human
573.149	L81		NLFE00000000	feces	2016-04-25	China: Zhejiang, Hangzhou	Human
573.149	L63		NLEZ00000000	feces	2016-04-11	China: Zhejiang, Hangzhou	Human
573.149	L447		NLED00000000	feces	2016-12-19	China: Zhejiang, Hangzhou	Human
573.149	L50		NLEJ00000000	feces	2016-04-08	China: Zhejiang, Hangzhou	Human
573.149	L176		NLDC00000000	feces	2016-02-01	China: Zhejiang, Hangzhou	Human
573.149	L36		NLDS00000000	feces	2016-03-14	China: Zhejiang, Hangzhou	Human
573.149	L26		NLDN00000000	feces	2016-03-02	China: Zhejiang, Hangzhou	Human
573.149	L37		NLDT00000000	feces	2016-03-15	China: Zhejiang, Hangzhou	Human
573.149	L23		NLDL00000000	feces	2016-03-06	China: Zhejiang, Hangzhou	Human
573.149	L196		NLDF00000000	feces	2016-08-15	China: Zhejiang, Hangzhou	Human
573.149	WCHKP26		NBXU00000000		2014-11-01	China: Sichuan, Chengdu	Human
573.149	WCHKP1911		NBYF00000000		2016-05-01	China: Sichuan, Chengdu	Human
573.149	WCHKP1368		NBYC00000000		2016-03-01	China: Sichuan, Chengdu	Human
573.149	L527		NLER00000000	feces	2017-01-06	China: Zhejiang, Hangzhou	Human
573.149	L520		NLEP00000000	feces	2017-01-13	China: Zhejiang, Hangzhou	Human
573.149	L514		NLEN00000000	feces	2017-01-10	China: Zhejiang, Hangzhou	Human
573.149	L535		NLEV00000000	feces	2017-01-26	China: Zhejiang, Hangzhou	Human
573.149	L528		NLES00000000	feces	2017-01-18	China: Zhejiang, Hangzhou	Human
573.154	AUH_IMP485	MLST.Klebsiella_pneumoniae.45	NWBX01000000		2015-02-10	Lebanon	Human
K137		ST-182	NXLC00000000					F	60
573.149	WCHKP2005		NBXY00000000		2016-06-01	China: Sichuan, Chengdu	Human
573.15	BA655		NRHX00000000	blood	2017	India	Human			Bacterimia
573.15	BA34595		NRHU00000000	blood	2017	India	Human			Bacterimia
573.152	C16	MLST.Klebsiella_pneumoniae.147	NXFL01000000		2017	India	Human
573.15	ESBL-SIUK-7		NIUJ01000000	Patient	2016-07-18	Thailand	Human	Male	34	sick
573.152	JM2CRO	MLST.Klebsiella_pneumoniae.307	NCVW01000000	brown mussels (Perna perna)	2016-11-01	Brazil: Santos
573.15	GMR-RA-453.16		MVPH00000000	Blood	2016	Colombia: Santander	Human	male	66
573.152	C12		NXFJ01000000	blood	2017	India	Human			Bacteremia
573.152	C7	MLST.Klebsiella_pneumoniae.395	NXDT01000000	blood	2017	India	Human			Bacteremia
K145	K145	ST-39	NXKB00000000					M	2
K0179_045		ST-39
K058_042		ST-1414
K141		ST-1414	NXJV00000000					F	2
K078_014		ST-1414
K146		ST-1414	NXLD00000000					F	44
K094_021
K123		??	NXLA00000000					M	33
K053_004		ST-234
K054_005		ST-234
K059_008		ST-234
K062_006		ST-234
573.149	WCHKP10G4		NBXQ00000000		2015-06-01	China: Sichuan, Chengdu	Human
573.149	WCHKP10H6		NBXP00000000		2015-06-01	China: Sichuan, Chengdu	Human
573.152	20		NXHH01000000	urine	2015	Ghana: Kumasi	Human	female	41	UTI
573.153	76	MLST.Klebsiella_pneumoniae.17	NXHT01000000	urine	2015	Ghana: Kumasi	Human	male	5	UTI
K120		ST-17	NXKZ00000000					male
573.154	AUH-KIMP461	MLST.Klebsiella_pneumoniae.16	NICZ01000000		2015-07-10	Lebanon	Human
573.149	WCHKP14G4		NBYG00000000		2015-08-01	China: Sichuan, Chengdu	Human
573.153	155	MLST.Klebsiella_pneumoniae.397	NXHL01000000	gastric lavage	2015	Ghana: Kumasi	Human	male	4	Gastritis
573.154	CF124	MLST.Klebsiella_pneumoniae.471	MBNF01000000	sputum	2015-02-11	China
573.154	CF987	MLST.Klebsiella_pneumoniae.471	MBNM01000000	sputum	2015-03-04	China
573.153	CF119		MBNE01000000	tracheal intubation tip	2015-01-17	China
573.153	CF969		MBNK01000000	sputum	2015-02-27	China
573.154	CF10728	MLST.Klebsiella_pneumoniae.471	MBNN01000000	sputum	2015-03-17	China
573.153	CF126		MBNH01000000	sputum	2015-02-13	China
573.153	CF917	MLST.Klebsiella_pneumoniae.471	MBNJ01000000	sputum	2015-02-11	China
573.154	CF934	MLST.Klebsiella_pneumoniae.471	MBNL01000000	sputum	2015-02-13	China
573.153	CF127	MLST.Klebsiella_pneumoniae.471	MBNI01000000	sputum	2015-02-13	China
573.153	CF125		MBNG01000000	sputum	2015-02-13	China
K014		ST-607	NXKT00000000					F	39
573.153	70		NXHU01000000	wound swab	2015	Ghana: Kumasi	Human	male	3	Cystitis/wound infection
573.15	K7118		NIOA00000000	blood	2016-06-17	China: Zhejiang Province	Human			Bloodstream infection
573.153	VB1347		NSEC01000000	blood	2015	India	Human			Bacterimia
573.149	K5065		NPGT00000000	blood	2015-10-21	China:Zhejiang	Human			bacteremia
573.149	K950		NPGM00000000	blood	2014-07-09	China:Jiangxi	Human			bacteremia
573.149	WCHKP31		NBYJ00000000		2014-11-01	China: Sichuan, Chengdu	Human
573.154	AUH-KIMP300	MLST.Klebsiella_pneumoniae.299	NICR01000000		2014-01-25	Lebanon	Human
573.149	WCHKP107220		NBXO00000000		2015-09-01	China: Sichuan, Chengdu	Human
K021_041		ST-152
K025_003		ST-152
K051_007		ST-152
K071_011		ST-152
573.153	117	MLST.Klebsiella_pneumoniae.152	NXHQ01000000	urine	2015	Ghana: Kumasi	Human	female	33	UTI
K131		ST-152	NXKN00000000					M	62
K031_005		ST-152
K110		ST-152	NXJT00000000					M	54
K181_030		ST-152
K069_007		ST-152
K126		ST-101	NXLB00000000					M	2
K169_013		ST-101
573.153	BA33875	MLST.Klebsiella_pneumoniae.101	NEWA01000000	blood	2016	India	Human			Bacterimia
K085_016		ST-101
573.152	183	MLST.Klebsiella_pneumoniae.101	NXHJ01000000	urine	2015	Ghana: Kumasi	Human	female	7	Abscess
573.15	K3113		NINZ00000000	blood	2015-01-19	China: Zhejiang Province	Human			Bloodstream infection
573.149	L86		NLFG00000000	feces	2016-05-17	China: Zhejiang, Hangzhou	Human
573.154	BA9543		PETC01000000	blood	2017	India	Human			Bacterimia
573.15	VBA2172		NTHQ00000000	blood	2016	India	Human			Bacteremia
573.15	VBA6949		NRSU00000000	blood	2017	India	Human			Bacterimia
573.153	VBA3720	MLST.Klebsiella_pneumoniae.231	NSCV01000000	blood	2017	India	Human			Bacterimia
573.152	C2		NWUQ01000000	blood	2017	India	Human			bacteremia
573.152	C8	MLST.Klebsiella_pneumoniae.231	NXDU01000000	blood	2017	India	Human			Bacteremia
573.152	C18		NXFN01000000		2017	India	Human
573.152	C4		NXDQ01000000	blood	2017	India	Human			bacteremia
573.152	C1	MLST.Klebsiella_pneumoniae.231	NWUP01000000	blood	2017	India	Human			bacteremia
573.152	C22		NXFO01000000		2017	India	Human
573.152	C17	MLST.Klebsiella_pneumoniae.231	NXFM01000000		2017	India	Human
573.152	C5		NXDR01000000	blood	2017	India	Human			Bacteremia
573.152	C3		NWVU01000000	blood	2017	India	Human			bacteremia
573.152	C15		NXFK01000000		2017	India	Human
573.152	C6		NXDS01000000	blood	2017	India	Human			Bacteremia

## Sheet: Kpneumo.phy3
Genome ID	Strain	MLST	GenBank Accessions	Isolation Source	Collection Date	Isolation Country	Geographic Location	Host Name	Host Gender	Host Age	Host Health
K129		ST-643	NXKM00000000			SA (Tshwane Academic)			F	55
573.127	BH1986	MLST.Klebsiella_pneumoniae.4	NFYI00000000	Blood	2014-05-05	Nigeria	Nigeria	Human, Homo sapiens			Sepsis
72407.7	KPSW+03		NQBQ00000000	Swine	2015-03-08	Thailand	Thailand: Lamphun	Swine	Unknown		NA
K053_004		ST-234
K054_005		ST-234
K059_008		ST-234
K062_006		ST-234
K090_019		ST-323
573.127	G4605		NFXA00000000	Blood	2016-05-02	Nigeria	Nigeria	Human, Homo sapiens			Sepsis
573.127	G4597		NFXC00000000	Blood	2016-04-25	Nigeria	Nigeria	Human, Homo sapiens			Sepsis
573.127	G4606	MLST.Klebsiella_pneumoniae.429	NFWZ00000000	Blood	2016-05-02	Nigeria	Nigeria	Human, Homo sapiens			Sepsis
K145		ST-39	NXKB00000000			SA (Tshwane Academic)			M	2
K0179_045		ST-39
72407.7	KPFood+02	MLST.Klebsiella_pneumoniae.534	NWTV01000000	Food	2016-02-19	Thailand	Thailand: Lamphun		Not Applicable		NA
573.127	G2629		NFXN00000000	Blood	2014-03-17	Nigeria	Nigeria	Human, Homo sapiens			Sepsis
K161_029		ST-25
573.128	BH2308	MLST.Klebsiella_pneumoniae.25	NFYH00000000	Blood	2014-09-09	Nigeria	Nigeria	Human, Homo sapiens			Sepsis
573.127	AK_896	MLST.Klebsiella_pneumoniae.25	NFYN00000000	Blood	2016-02-29	Nigeria	Nigeria	Human, Homo sapiens			Sepsis
573.127	AK_905		NFYM00000000	CSF	2016-03-08	Nigeria	Nigeria	Human, Homo sapiens			Sepsis
72407.6	KPCRETH24		NPZW00000000	Patient	2016-05-18	Thailand	Thailand: Bangkok	Human, Homo sapiens	Male	73	sick
72407.6	KPCRETH22		NPZU00000000	Patient	2016-04-07	Thailand	Thailand: Bangkok	Human, Homo sapiens	Male	63	sick
72407.7	KPCRETH09		NQAT00000000	Patient	2016-02-23	Thailand	Thailand: Bangkok	Human, Homo sapiens	Male	42	sick
72407.7	KPCRETH07		NQAR00000000	Patient	2016-01-08	Thailand	Thailand: Bangkok	Human, Homo sapiens	Female	67	sick
72407.7	CREC014-1		NIUE01000000	Patient	2016-09-01	Thailand	Thailand	Human, Homo sapiens	Female	67	sick
72407.7	KPCTRPRTH02		NQAL00000000	Patient	2017-01-03	Thailand	Thailand: Bangkok	Human, Homo sapiens	Female	50	sick
72407.6	KPCRETH23		NPZV00000000	Patient	2016-05-11	Thailand	Thailand: Bangkok	Human, Homo sapiens	Male	52	sick
72407.6	KPCTRPRTH05		NPZF00000000	Patient	2017-04-20	Thailand	Thailand: Bangkok	Human, Homo sapiens	Female	67	sick
72407.6	KPCTRPRTH04		NPZE00000000	Patient	2017-04-17	Thailand	Thailand: Bangkok	Human, Homo sapiens	Male	47	sick
72407.7	KPCRETH12		NQAW00000000	Patient	2016-04-08	Thailand	Thailand: Bangkok	Human, Homo sapiens	Male	54	sick
72407.7	KPCRETH13		NQAX00000000	Patient	2016-04-26	Thailand	Thailand: Bangkok	Human, Homo sapiens	Female	59	sick
72407.7	KPCTRPRTH01		NQAK00000000	Patient	2016-12-05	Thailand	Thailand: Bangkok	Human, Homo sapiens	Female	61	sick
72407.6	KPCRETH25		NPZX00000000	Patient	2016-05-27	Thailand	Thailand: Bangkok	Human, Homo sapiens	Male	53	sick
72407.6	KPCRETH28		NQAA00000000	Patient	2016-06-16	Thailand	Thailand: Bangkok	Human, Homo sapiens	Female	49	sick
72407.7	KPCRETH11		NQAV00000000	Patient	2016-02-17	Thailand	Thailand: Bangkok	Human, Homo sapiens	Male	66	sick
72407.7	KPPUTH08		NQEH00000000	Patient	2016-09-07	Thailand	Thailand: Bangkok	Human, Homo sapiens	Female	58	sick
573.126	ARLG-2985	MLST.Klebsiella_pneumoniae.16	NEYI00000000	blood	2014	United States	USA: Ohio	Human, Homo sapiens
573.148	WCHKP7J8		NBXW00000000		2015-04-01	China	China: Sichuan, Chengdu	Human, Homo sapiens
573.164	BA2908	MLST.Klebsiella_pneumoniae.16	PJOP01000000	blood	2017	India	India	Human, Homo sapiens			bacteremia
NXHH01.1.Kpn20_ST2171_P27.01/1-123515		ST2171		Urine		Ghana	Ghana
NXHT01.1.Kpn76_ST17_P26.63/1-123515		ST17		Urine		Ghana	Ghana
72407.7	KPCTRSRTH02		NQCT00000000	Swine	2016-08-11	Thailand	Thailand: Chachoengsao	Swine	Unknown		NA
K120		ST-17	NXKZ00000000			SA (Kalafong)			M
573.127	G3704		NFXH00000000	Blood	2015-03-25	Nigeria	Nigeria	Human, Homo sapiens			Sepsis
573.127	G4712		NFWW00000000	Blood	2016-07-25	Nigeria	Nigeria	Human, Homo sapiens			Sepsis
573.127	MM_2436		NFZK00000000	Blood	2015-12-15	Nigeria	Nigeria	Human, Homo sapiens			Sepsis
573.127	AK_800		NFYS00000000	Blood	2015-12-15	Nigeria	Nigeria	Human, Homo sapiens			Sepsis
KPN1852ec_ST258/1-123515		ST258		Urine		USA	USA
573.127	G4730	MLST.Klebsiella_pneumoniae.420	NFWU00000000	Blood	2016-07-29	Nigeria	Nigeria	Human, Homo sapiens			Sepsis
K117		ST-1552	NXJU00000000			SA (Tshwane Academic)			F	2
K077_013		ST-1552
K080_015		ST-234
K089_043		ST-1552
K061_009		ST-1552
K086_017		ST-1552
K038_003		ST-1552
573.127	BH3723	MLST.Klebsiella_pneumoniae.13	NFYD00000000	Blood	2015-09-30	Nigeria	Nigeria	Human, Homo sapiens			Sepsis
573.127	ARLG-2818	MLST.Klebsiella_pneumoniae.247	NEZP00000000	blood	2015	United States	USA: Ohio	Human, Homo sapiens
573.127	G4348	MLST.Klebsiella_pneumoniae.108	NFXF00000000	Blood	2015-11-17	Nigeria	Nigeria	Human, Homo sapiens			Sepsis
573.127	G2280		NFXO00000000	Blood	2014-01-27	Nigeria	Nigeria	Human, Homo sapiens			Sepsis
573.126	ARLG-2696		NFAG00000000	blood	2014	United States	USA: Ohio	Human, Homo sapiens
Kpneumo1_ST1496/1-123515		ST1495		Urine		USA	USA
573.126	ARLG-2846		NEZN00000000	blood	2015	United States	USA: Unknown	Human, Homo sapiens
72407.7	ECCRETH01		NQAP00000000	Patient	2016-01-28	Thailand	Thailand: Bangkok	Human, Homo sapiens	Male	52	sick
72407.6	KPCRETH30		NQAC00000000	Patient	2016-05-17	Thailand	Thailand: Bangkok	Human, Homo sapiens	Female	56	sick
72407.6	KPCRETH29		NQAB00000000	Patient	2016-06-22	Thailand	Thailand: Bangkok	Human, Homo sapiens	Male	51	sick
72407.7	CREC003-1		NIUD01000000	Patient	2015-12-15	Thailand	Thailand	Human, Homo sapiens	Female	82	sick
72407.7	KPCRETH05		NQAN00000000	Patient	2015-12-22	Thailand	Thailand: Bangkok	Human, Homo sapiens	Female	65	sick
3_S2_ST14_J3/1-123515		ST14		Urine		South Africa	South Africa
K118		ST-14	NXKP00000000			SA (Tshwane Academic)			F	7
573.164	WCHKP1931		NQVL01000000	Sewage	2017-04	China	China: Sichuan, Chengdu
573.164	WCHKP1929	MLST.Klebsiella_pneumoniae.15	NQVM01000000	Sewage	2017-04	China	China: Sichuan, Chengdu
573.128	852	MLST.Klebsiella_pneumoniae.15	NIZK00000000	urine	2015	Nigeria	Nigeria	Human, Homo sapiens			Urogenital disease
573.128	852K	MLST.Klebsiella_pneumoniae.15	NIZI00000000	urine	2015	Nigeria	Nigeria	Human, Homo sapiens			Urogenital disease
72407.7	KPCTRSRTH09		NQDA00000000	Swine	2016-12-18	Thailand	Thailand: Nakhon Pathom	Swine	Unknown		NA
573.148	SCKP-LL83		NOKM00000000		2017-02	China	China: Sichuan, Deyang	Human, Homo sapiens
72407.7	KPPSTH04		NQEL00000000	Patient	2016-11-04	Thailand	Thailand: Bangkok	Human, Homo sapiens	Male	72	sick
72407.7	KPPUTH05		NQEE00000000	Patient	2016-04-09	Thailand	Thailand: Bangkok	Human, Homo sapiens	Male	59	sick
573.128	C3-D9-12		MSYU00000000	Urine	2016-07	Tunisia	Tunisia: Sousse	Human, Homo sapiens			Urinary Tract Infection
K104		ST-15	NXKL00000000			SA (Kalafong)
E041		ST-15	NXJA00000000			SA (Kalafong)			M	56
573.128	C8-E4-15		MSYZ00000000	Urine	2015	Tunisia	Tunisia: Sousse	Human, Homo sapiens			Urinary Tract Infection
K125		ST-15	NXKA00000000			SA (Tshwane Academic)			F	42
K087_018		ST-15
573.148	ECCTRSRTH01		NPZG00000000	Swine	2016-06-15	Thailand	Thailand: Nakhon Pathom	Swine	Unknown		NA
573.127	G2275	MLST.Klebsiella_pneumoniae.1788	NFXP00000000	Blood	2014-01-22	Nigeria	Nigeria	Human, Homo sapiens			Sepsis
K014		ST-607	NXKT00000000	+		SA (Tshwane Academic)			F	39
72407.7	KPCRETH21		NPZT00000000	Patient	2016-03-24	Thailand	Thailand: Bangkok	Human, Homo sapiens	Female	71	sick
72407.7	ECCRETH07		NQAF00000000	Patient	2016-12-15	Thailand	Thailand: Bangkok	Human, Homo sapiens	Male	70	sick
72407.6	KPCRETH27		NPZZ00000000	Patient	2016-06-10	Thailand	Thailand: Bangkok	Human, Homo sapiens	Male	61	sick
72407.7	CREI026-1		NIUF01000000	Patient	2016-05-30	Thailand	Thailand	Human, Homo sapiens	male	76	sick
72407.6	KPCRETH33		NQAE00000000	Patient	2016-10-10	Thailand	Thailand: Bangkok	Human, Homo sapiens	Male	57	sick
72407.6	ECCRETH03		NPZL00000000	Patient	2016-04-29	Thailand	Thailand: Bangkok	Human, Homo sapiens	Male	55	sick
72407.7	KPCRETH31		NQLH00000000	Patient	2016-06-24	Thailand	Thailand: Bangkok	Human, Homo sapiens	Female	66	sick
72407.7	KPCRETH15		NQAZ00000000	Patient	2016-05-27	Thailand	Thailand: Bangkok	Human, Homo sapiens	Female	71	sick
72407.6	KPCRETH32		NQAD00000000	Patient	2016-08-11	Thailand	Thailand: Bangkok	Human, Homo sapiens	Female	60	sick
72407.7	KPCRETH14		NQAY00000000	Patient	2016-05-11	Thailand	Thailand: Bangkok	Human, Homo sapiens	Female	39	sick
72407.6	KPCRETH16		NPZK00000000	Patient	2016-05-17	Thailand	Thailand: Bangkok	Human, Homo sapiens	Female	69	sick
72407.7	KPCTRPRTH03		NQAM00000000	Patient	2017-01-23	Thailand	Thailand: Bangkok	Human, Homo sapiens	Male	53	sick
72407.7	4REI026-2		NIUG01000000	Patient	2016-06-21	Thailand	Thailand	Human, Homo sapiens	male	76	sick
72407.7	KPCRETH26		NPZY00000000	Patient	2016-08-16	Thailand	Thailand: Bangkok	Human, Homo sapiens	Female	56	sick
573.165	C13	MLST.Klebsiella_pneumoniae.231	PJQK01000000		2017	India	India
573.128	BH2511		NFYG00000000	Blood	2014-10-21	Nigeria	Nigeria	Human, Homo sapiens			Sepsis
72407.7	KPSW+02		NQBP00000000	Swine	2015-03-08	Thailand	Thailand: Lamphun	Swine	Unknown		NA
573.128	BH2511		NFYG00000000	Blood	2014-10-21	Nigeria	Nigeria	Human, Homo sapiens			Sepsis
72407.7	KPSW+02		NQBP00000000	Swine	2015-03-08	Thailand	Thailand: Lamphun	Swine	Unknown		NA
573.127	G3504	MLST.Klebsiella_pneumoniae.101	NFXI00000000	Blood	2014-11-12	Nigeria	Nigeria	Human, Homo sapiens			Sepsis
72407.6	KPCRETH18		NPZQ00000000	Patient	2015-12-09	Thailand	Thailand: Bangkok	Human, Homo sapiens	Female	54	sick
72407.7	KPCRETH19		NPZR00000000	Patient	2016-01-05	Thailand	Thailand: Bangkok	Human, Homo sapiens	Male	65	sick
573.148	KPPUTH07		NQEG00000000	Patient	2016-06-08	Thailand	Thailand: Bangkok	Human, Homo sapiens	Male	65	sick
72407.6	KPCRETH20		NPZS00000000	Patient	2016-01-12	Thailand	Thailand: Bangkok	Human, Homo sapiens	Female	77	sick
NXHJ01.1.Kpn183_ST101_P26.75/1-123515		ST101		Urine		Ghana	Ghana
573.128	C6-E2-14		MSYX00000000	Urine	2014	Tunisia	Tunisia: Sousse	Human, Homo sapiens			Urinary Tract Infection
573.128	C7-E3-14	MLST.Klebsiella_pneumoniae.101	MSYY00000000	Urine	2014	Tunisia	Tunisia: Sousse	Human, Homo sapiens			Urinary Tract Infection
573.128	C11-E7-15	MLST.Klebsiella_pneumoniae.101	MSZC00000000	Urine	2015	Tunisia	Tunisia: Sousse	Human, Homo sapiens			Urinary Tract Infection
573.128	C12-E8-15	MLST.Klebsiella_pneumoniae.101	MSZD00000000	Urine	2015	Tunisia	Tunisia: Sousse	Human, Homo sapiens			Urinary Tract Infection
573.128	C10-E6-15		MSZB00000000	Urine	2015	Tunisia	Tunisia: Sousse	Human, Homo sapiens			Urinary Tract Infection
K126		ST-101	NXLB00000000			SA (Kalafong)			M	2
K169_013		ST-101
K085_016		ST-101
21_S12_ST2017_E1/1-123515		ST2017		Urine		South Africa	South Africa
20_S11_ST2017_E1/1-123515		ST2017		Tracheal fluid		South Africa	South Africa
29_S13_ST2017_E3/1-123515		ST2017		Abdominal swab		South Africa	South Africa
573.128	not applicable		NBSD00000000	blood	2015	Brazil	Brazil: Hospital das Clinicas, Sao Paulo	Human, Homo sapiens			Bloodstream infection
12_S5_ST101_B3/1-123515		ST101		Blood culture		South Africa	South Africa
13_S6_ST2016/1-123515		ST2016				South Africa	South Africa
53_S27_ST101_B2/1-123515		ST101		Urine		South Africa	South Africa
32_S15_ST101_B1/1-123515		ST101		Catheter tip		South Africa	South Africa
52_S26_ST101_G1/1-123515		ST101		Pus		South Africa	South Africa
15_S8_ST101_F6/1-123515		ST101		Pus swab		South Africa	South Africa
34_S16_ST101_K2/1-123515		ST101		Pus swab		South Africa	South Africa
36_S18_ST101_F4/1-123515		ST101		Sputum		South Africa	South Africa
18_S10_ST101_F5/1-123515		ST101		Urine		South Africa	South Africa
30_S14_ST101_K1/1-123515		ST101		Urine		South Africa	South Africa
38_S19_ST101/1-123515		ST101				South Africa	South Africa
35_S17_ST101_K3/1-123515		ST101		Urine		South Africa	South Africa
72407.7	KPSW+01		NQBO00000000	Swine	2015-03-08	Thailand	Thailand: Lamphun	Swine	Unknown		NA
72407.7	KPCTRSRTH07		NQCY00000000	Swine	2016-11-04	Thailand	Thailand: Nakhon Pathom	Swine	Unknown		NA
573.148	WCHKP85522		NBXV00000000		2015-07-01	China	China: Sichuan, Chengdu	Human, Homo sapiens
NXHU01.1.Kpn70_ST2816_p26.62/1-123515		ST2816		Urine		Ghana	Ghana
72407.7	KPH+03		NQCG00000000	Healthy person	2014-11-20	Thailand	Thailand: Lamphun	Human, Homo sapiens	Female	66	healthy
573.128	VRCO0451	MLST.Klebsiella_pneumoniae.1189	FWPC00000000	feces	2015	United Kingdom	United Kingdom	Human, Homo sapiens
573.128	VRCO0341		FWOO00000000	faeces	2015	United Kingdom	United Kingdom
72407.7	KPH+05		NQCI00000000	Healthy person	2014-11-20	Thailand	Thailand: Lamphun	Human, Homo sapiens	Female	52	healthy
72407.7	KPCRETH08		NQAS00000000	Patient	2016-02-17	Thailand	Thailand: Bangkok	Human, Homo sapiens	Male	48	sick
573.148	KPCTRSRTH08		NQCZ00000000	Swine	2016-11-18	Thailand	Thailand: Nakhon Pathom	Swine	Unknown		NA
KPN1856ec_ST2202/1-123515		ST2202		Urine		USA	USA
69_S35_ST170_G3_OP/1-123515		ST170		Urine		South Africa	South Africa
573.128	VRCO0184		FWKU00000000	feces	2015	United Kingdom	United Kingdom	Human, Homo sapiens
NXHG01.1.Kpn46_ST..P27.02/1-123515				Urine		Ghana	Ghana
47_S22_ST1478_G2/1-123515		ST1478		Art line		South Africa	South Africa
573.127	G4049	MLST.Klebsiella_pneumoniae.48	NFXG00000000	Blood	2015-06-29	Nigeria	Nigeria	Human, Homo sapiens			Sepsis
72407.7	KPPSTH06		NQEN00000000	Patient	2016-07-04	Thailand	Thailand: Bangkok	Human, Homo sapiens	Female	66	sick
573.164	ID9		PHGM01000000	rectal	2016-05	Austria	Austria: Vienna	Human, Homo sapiens			asymptomatic
573.164	ID7	MLST.Klebsiella_pneumoniae.664	PHGK01000000	rectal	2016-05	Austria	Austria: Vienna	Human, Homo sapiens			necrotizing enterocolitis
573.164	ID12	MLST.Klebsiella_pneumoniae.664	PHGP01000000	rectal	2016-05	Austria	Austria: Vienna	Human, Homo sapiens			asymptomatic
573.164	ID6	MLST.Klebsiella_pneumoniae.664	PHGJ01000000	rectal	2016-05	Austria	Austria: Vienna	Human, Homo sapiens			necrotizing enterocolitis
573.164	ID10	MLST.Klebsiella_pneumoniae.664	PHGN01000000	rectal	2016-05	Austria	Austria: Vienna	Human, Homo sapiens			asymptomatic
573.164	ID2	MLST.Klebsiella_pneumoniae.664	PHGF01000000		2016-05	Austria	Austria: Vienna	Human, Homo sapiens			necrotizing enterocolitis
573.164	ID5	MLST.Klebsiella_pneumoniae.664	PHGI01000000	rectal	2016-05	Austria	Austria: Vienna	Human, Homo sapiens			sepsis
573.164	ID4	MLST.Klebsiella_pneumoniae.664	PHGH01000000	blood	2016-05	Austria	Austria: Vienna	Human, Homo sapiens			sepsis
573.164	ID3	MLST.Klebsiella_pneumoniae.664	PHGG01000000	blood	2016-05	Austria	Austria: Vienna	Human, Homo sapiens			sepsis
573.164	ID1	MLST.Klebsiella_pneumoniae.664	PHGE01000000	blood	2016-05	Austria	Austria: Vienna	Human, Homo sapiens	male		necrotizing enterocolitis
573.164	ID8	MLST.Klebsiella_pneumoniae.664	PHGL01000000	rectal	2016-05	Austria	Austria: Vienna	Human, Homo sapiens			necrotizing enterocolitis
573.164	ID13		PHGQ01000000	rectal	2016-05	Austria	Austria: Vienna	Human, Homo sapiens			asymptomatic
573.128	AK_991		NFYL00000000	Blood	2016-04-25	Nigeria	Nigeria	Human, Homo sapiens			Sepsis
573.127	MM_MK_620	MLST.Klebsiella_pneumoniae.1658	NFWI00000000	Blood	2014-05-20	Nigeria	Nigeria	Human, Homo sapiens			Sepsis
573.127	BH3183		NFYE00000000	Blood	2015-03-26	Nigeria	Nigeria	Human, Homo sapiens			Sepsis
72407.7	KPPSTH02		NQEJ00000000	Patient	2016-10-07	Thailand	Thailand: Bangkok	Human, Homo sapiens	Female	47	sick
72407.7	KPLC+02	MLST.Klebsiella_pneumoniae.1015	NQDG01000000	laying Chicken	2015-03-08	Thailand	Thailand: Lamphun	Chicken, Gallus gallus	Unknown		NA
72407.7	KPCTRSRTH06		NQCX00000000	Swine	2016-10-04	Thailand	Thailand: Nakhon Pathom	Swine	Unknown		NA
K094_021		?
K123		?	NXLA00000000			SA (Tshwane Academic)			M	33
573.125	CIV-4		MRBE00000000	bronchial aspirate	2014	Italy	Italy: Palermo	Human, Homo sapiens			carriage
KPN1849ec_ST437/1-123515		ST437		Urine		USA	USA
573.125	H151300628-UK	MLST.Klebsiella_pneumoniae.307	MQUW00000000	urine culture	2015-03-07	United Kingdom	United Kingdom	Human, Homo sapiens
573.125	KH43		MQUU00000000	Skin and soft tissue	2014-12-02	Colombia	Colombia: Medellin	Human, Homo sapiens
573.125	HH150820806-UK	MLST.Klebsiella_pneumoniae.307	MQUT00000000	urine culture	2015-02-12	United Kingdom	United Kingdom	Human, Homo sapiens			Urinary tract infection
573.125	H151400610	MLST.Klebsiella_pneumoniae.307	MQUX00000000	Swab	2015-03-19	United Kingdom	United Kingdom	Human, Homo sapiens
573.125	H151440671		MQVA00000000	urine culture	2015-03-22	United Kingdom	United Kingdom	Human, Homo sapiens			Urinary tract infection
573.125	H151440672	MLST.Klebsiella_pneumoniae.307	MQUV00000000		2015-03-22	United Kingdom	United Kingdom	Human, Homo sapiens
573.125	H154440769		MQUZ00000000	rectal	2015-10-15	United Kingdom	United Kingdom	Human, Homo sapiens
573.127	ARLG-2753		NEZV00000000	blood	2014	United States	USA: North Carolina	Human, Homo sapiens
573.126	ARLG-2725	MLST.Klebsiella_pneumoniae.307	NFAA00000000	blood	2014	United States	USA: Michigan	Human, Homo sapiens
573.148	not collected		NGWK00000000	broncoalveolar lavage	2014-05-12	Italy	Italy	Human, Homo sapiens	male	85	coronary heart disease
573.127	G3435	MLST.Klebsiella_pneumoniae.307	NFXJ00000000	Blood	2014-10-28	Nigeria	Nigeria	Human, Homo sapiens			Sepsis
573.125	H151400611		MQUY00000000	Swab	2015-03-20	United Kingdom	United Kingdom	Human, Homo sapiens
KPN1862ec_ST258/1-123515		ST258		Urine		USA	USA
573.127	G3051		NFXK00000000	Blood	2014-06-23	Nigeria	Nigeria	Human, Homo sapiens			Sepsis
573.125	H155360912	MLST.Klebsiella_pneumoniae.307	MQVB00000000	rectal	2015-12-24	United Kingdom	United Kingdom	Human, Homo sapiens
72407.7	KPPSTH08		NQEP00000000	Patient	2016-09-10	Thailand	Thailand: Bangkok	Human, Homo sapiens	Male	59	sick
573.128	AK_B_SD_011		NFYK00000000	Blood	2014-01-31	Nigeria	Nigeria	Human, Homo sapiens			Sepsis
573.128	C5-E1-13		MSYW00000000	Urine	2016-07	Tunisia	Tunisia: Sousse	Human, Homo sapiens			Urinary Tract Infection
NPJW01.1_KPB-417.16/1-123515		ST147		ETA		Russia	Russia, Moscow
573.128	C13-E9-15		MSZE00000000	Urine	2015	Tunisia	Tunisia: Sousse	Human, Homo sapiens			Urinary tract infection
573.164	WCHKP34	MLST.Klebsiella_pneumoniae.273	NIVM01000000		2017	China	China: Sichuan, Chengdu	Human, Homo sapiens
72407.5	KpvST147L_NDM		CM007852,MZMY00000000	rectal swab	2016-01-18	United Kingdom	United Kingdom:London	Human, Homo sapiens	male	29	screening
K137		ST-182	NXLC00000000			SA (Tshwane Academic)			Female	60
72407.7	KPH+04		NQCH00000000	Healthy person	2014-11-20	Thailand	Thailand: Lamphun	Human, Homo sapiens	Female	54	healthy
573.127	HB_AB_3196		NFWL00000000	Blood	2015-09-28	Nigeria	Nigeria	Human, Homo sapiens			Sepsis
573.164	WCHKP105	MLST.Klebsiella_pneumoniae.45	NIVF01000000		2017	China	China: Sichuan, Chengdu	Human, Homo sapiens
573.164	WCHKP35		NIVL01000000		2017	China	China: Sichuan, Chengdu	Human, Homo sapiens
573.125	WCHKP95	MLST.Klebsiella_pneumoniae.45	NGZC00000000		2017-01	China	China: Sichuan	Human, Homo sapiens
573.125	WCHKP97	MLST.Klebsiella_pneumoniae.45	NGZB00000000		2017-01	China	China: Sichuan	Human, Homo sapiens
573.164	WCHKP99	MLST.Klebsiella_pneumoniae.45	NIVH01000000		2017	China	China: Sichuan, Chengdu	Human, Homo sapiens
573.164	WCHKP104		NIVG01000000		2017	China	China: Sichuan, Chengdu	Human, Homo sapiens
573.127	HB_4285	MLST.Klebsiella_pneumoniae.716	NFWM00000000	Blood	2016-05-17	Nigeria	Nigeria	Human, Homo sapiens			Sepsis
573.128	AK_1024	MLST.Klebsiella_pneumoniae.716	NFYP00000000	Blood	2016-05-17	Nigeria	Nigeria	Human, Homo sapiens			Sepsis
573.127	AK_1025		NFYO00000000	Blood	2016-05-19	Nigeria	Nigeria	Human, Homo sapiens			Sepsis
573.127	AK_1023		NFYQ00000000	Blood	2016-05-17	Nigeria	Nigeria	Human, Homo sapiens			Sepsis
72407.7	KPPSTH07		NQEO00000000	Patient	2016-05-23	Thailand	Thailand: Bangkok	Human, Homo sapiens	Female	72	sick
KPN1851ec_ST1662/1-123515		ST1662		Urine		USA	USA
573.128	VRCO0426	MLST.Klebsiella_pneumoniae.54	FWMY00000000	feces	2015	United Kingdom	United Kingdom	Human, Homo sapiens
573.125	WCHKP70		NGZF00000000		2017-01	China	China: Sichuan	Human, Homo sapiens
573.125	WCHKP73		NGZE00000000		2017-01	China	China: Sichuan	Human, Homo sapiens
72407.7	KPCRETH10		NQAU00000000	Patient	2016-02-08	Thailand	Thailand: Bangkok	Human, Homo sapiens	Male	49	sick
573.148	WCHKP1716		NBXZ00000000		2016-05-01	China	China: Sichuan, Chengdu	Human, Homo sapiens
573.164	WCHKP1936		NQVK01000000	Sewage	2017-04	China	China: Sichuan, Chengdu
573.126	ARLG-2953		NEZD00000000	blood	2015	United States	USA: Unknown	Human, Homo sapiens
72407.7	KPPSTH05		NQEM00000000	Patient	2016-06-07	Thailand	Thailand: Bangkok	Human, Homo sapiens	Male	59	sick
NXHQ01.1Kpn117_ST152_P26.66/1-123515		ST152		Urine		Ghana	Ghana
K021_041		ST-152
K131		ST-152	NXKN00000000			SA (Tshwane Academic)			M	62
K069_007		ST-152
K181_030		ST-152
K110		ST-152	NXJT00000000			SA (Tshwane Academic)			M	54
K071_011		ST-152
K025_003		ST-152
K051_007		ST-152
72407.7	KPH+01		NQCE00000000	Healthy person	2014-11-20	Thailand	Thailand: Lamphun	Human, Homo sapiens	Male	54	healthy
72407.7	KPH+02		NQCF00000000	Healthy person	2014-11-20	Thailand	Thailand: Lamphun	Human, Homo sapiens	Male	39	healthy
K058_042		ST-1414
K141		ST-1414	NXJV00000000			SA (Tshwane Academic)			F	2
K078_014		ST-1414
K146		ST-1414	NXLD00000000			SA (Tshwane Academic)			F	44
573.128	BH2937	MLST.Klebsiella_pneumoniae.831	NFYF00000000	Blood	2015-02-16	Nigeria	Nigeria	Human, Homo sapiens			Sepsis
573.127	G4717		NFWV00000000	Blood	2016-07-25	Nigeria	Nigeria	Human, Homo sapiens			Sepsis
573.127	G4731		NFWT00000000	Blood	2016-08-01	Nigeria	Nigeria	Human, Homo sapiens			Sepsis
573.127	G4749		NFWR00000000	Blood	2016-08-04	Nigeria	Nigeria	Human, Homo sapiens			Sepsis
573.127	G4747		NFWS00000000	Blood	2016-08-04	Nigeria	Nigeria	Human, Homo sapiens			Sepsis
573.128	C14-E10-16	MLST.Klebsiella_pneumoniae.11	MSZF00000000	Urine	2016	Tunisia	Tunisia: Sousse	Human, Homo sapiens			Urinary Tract Infection
573.128	C9-E5-15	MLST.Klebsiella_pneumoniae.11	MSZA00000000	Urine	2016-07	Tunisia	Tunisia: Sousse	Human, Homo sapiens			Urinary Tract Infection
573.127	ARLG-2847		NEZM00000000	blood	2014	United States	USA: Unknown	Human, Homo sapiens
573.128	KPC40		NIRG00000000	cerebrospinal fluid	2015-03-18	Brazil	Brazil: Uberlandia	Human, Homo sapiens			Infection
CP006659.2_Kpn2146/1-123515		ST11		Urine		USA	USA
573.165	not applicable	MLST.Klebsiella_pneumoniae.11	PJPB01000000		2015	China	China	Human, Homo sapiens
573.164	WCHKP114		NIVD01000000		2017	China	China: Sichuan, Chengdu	Human, Homo sapiens
573.125	WCHKP3	MLST.Klebsiella_pneumoniae.11	NGZI00000000		2016-09	China	China: Sichuan	Human, Homo sapiens
573.164	WCHKP110		NIVE01000000		2017	China	China: Sichuan, Chengdu	Human, Homo sapiens
573.164	not applicable	MLST.Klebsiella_pneumoniae.11	PJPA01000000		2015	China	China	Human, Homo sapiens
573.164	WCHKP96		NIVI01000000		2017	China	China: Sichuan, Chengdu	Human, Homo sapiens
573.125	WCHKP91	MLST.Klebsiella_pneumoniae.11	NGZD00000000		2017-01	China	China: Sichuan	Human, Homo sapiens
573.165	not applicable	MLST.Klebsiella_pneumoniae.11	PJPH01000000		2015	China	China	Human, Homo sapiens
573.165	not applicable	MLST.Klebsiella_pneumoniae.11	PJPE01000000		2015	China	China	Human, Homo sapiens
573.165	not applicable		PJPJ01000000		2015	China	China	Human, Homo sapiens
573.164	WCHKP36		NIVK01000000		2017	China	China: Sichuan, Chengdu	Human, Homo sapiens
573.148	WCHKP2080		NBXX00000000		2016-06-01	China	China: Sichuan, Chengdu	Human, Homo sapiens
573.165	not applicable	MLST.Klebsiella_pneumoniae.11	PJPI01000000		2015	China	China	Human, Homo sapiens
573.164	WCHKP37	MLST.Klebsiella_pneumoniae.11	NIVJ01000000		2017	China	China: Sichuan, Chengdu	Human, Homo sapiens
573.125	WCHKP2	MLST.Klebsiella_pneumoniae.11	NGZJ00000000		2016-08	China	China: Sichuan	Human, Homo sapiens
573.165	not applicable		PJPF01000000		2015	China	China	Human, Homo sapiens
573.165	not applicable		PJPD01000000		2015	China	China	Human, Homo sapiens
573.164	not applicable		PJOZ01000000		2015	China	China	Human, Homo sapiens
573.165	not applicable		PJPP01000000		2015	China	China	Human, Homo sapiens
573.165	not applicable	MLST.Klebsiella_pneumoniae.11	PJPQ01000000		2015	China	China	Human, Homo sapiens
573.165	not applicable	MLST.Klebsiella_pneumoniae.11	PJPR01000000		2015	China	China	Human, Homo sapiens
573.165	not applicable	MLST.Klebsiella_pneumoniae.11	PJPO01000000		2015	China	China	Human, Homo sapiens
573.164	not applicable		PJOY01000000		2015	China	China	Human, Homo sapiens
573.165	not applicable	MLST.Klebsiella_pneumoniae.11	PJOX01000000		2015	China	China	Human, Homo sapiens
573.165	not applicable		PJPN01000000		2015	China	China	Human, Homo sapiens
573.148	JMI28838mut		NMQL00000000	spontaneous mutant of KP1099 selected on meropenem/vaborbactam, both at 8 mg/L	2016-02-18	United States	USA	Human, Homo sapiens
573.165	not applicable		PJPC01000000		2015	China	China	Human, Homo sapiens
573.165	not applicable		PJPM01000000		2015	China	China	Human, Homo sapiens
573.165	not applicable		PJOV01000000		2015	China	China	Human, Homo sapiens
573.165	not applicable		PJOU01000000		2015	China	China	Human, Homo sapiens
573.165	not applicable		PJOT01000000		2015	China	China	Human, Homo sapiens
573.125	WCHKP10		NGZH00000000		2016-10	China	China: Sichuan	Human, Homo sapiens
573.165	not applicable		PJOW01000000		2015	China	China	Human, Homo sapiens
573.165	not applicable	MLST.Klebsiella_pneumoniae.11	PJPK01000000		2015	China	China	Human, Homo sapiens
573.165	not applicable	MLST.Klebsiella_pneumoniae.11	PJPU01000000		2015	China	China	Human, Homo sapiens
573.126	ARLG-2850		NEZL00000000	blood	2015	United States	USA: North Carolina	Human, Homo sapiens
573.127	ARLG-2464		NFBA00000000	blood	2014	United States	USA: Ohio	Human, Homo sapiens
573.126	ARLG-2949	MLST.Klebsiella_pneumoniae.11	NEZF00000000	blood	2015	United States	USA: Ohio	Human, Homo sapiens
573.128	872	MLST.Klebsiella_pneumoniae.340	NIZJ00000000	Endocervical swab	2015	Nigeria	Nigeria	Human, Homo sapiens			Urogenital disease
573.164	WCHKP118		NTBE01000000		2017	China	China: Sichuan, Chengdu	Human, Homo sapiens
573.148	D3-2b-17		NNCC00000000	river water	2016-07-16	Austria	Austria: Upper Austria
72407.7	KPPUTH02		NQEB00000000	Patient	2016-02-18	Thailand	Thailand: Bangkok	Human, Homo sapiens	Female	57	sick
72407.7	KPPSTH01		NQEI00000000	Patient	2016-06-19	Thailand	Thailand: Bangkok	Human, Homo sapiens	Male	49	sick
573.128	1337LF		NIZL00000000	urine	2015	Nigeria	Nigeria	Human, Homo sapiens			Urogenital disease
573.164	KP05-2017		NSLD01000000	Rectal swab	2017-05-12	Switzerland	Switzerland: Lausanne	Human, Homo sapiens			Hemorrhagic ulcera
573.128	704SK6		CP022143,CP022144,CP022145,CP022146,CP022147	wastewater	2015-12-01	Switzerland	Switzerland:Basel
573.148	3111F		CM008162,NHOE00000000	rectal swab	2014	Brazil	Brazil: Porto Alegre	Human, Homo sapiens			Infection
573.148	not collected		NGWM00000000	broncoalveolar lavage	2014-04-20	Italy	Italy	Human, Homo sapiens	male	71	acute myocardical infarction
573.148	not collected		NGWL00000000	sternal wound	2014-05-05	Italy	Italy	Human, Homo sapiens	female	78	acute myocardical infarction
72407.5	KPN_KPC_HUG_11		MUMP00000000	feces	2015-03-13	Switzerland	Switzerland: Geneva	Human, Homo sapiens
573.148	not collected		NGWN00000000	urine	2014-02-20	Italy	Italy	Human, Homo sapiens	male	72	urinary tract infection
573.148	not collected		NGWJ00000000	blood	2014-05-28	Italy	Italy	Human, Homo sapiens	male	71	acute myocardical infarction
573.127	ARLG-2744		NEZX00000000	blood	2014	United States	USA: North Carolina	Human, Homo sapiens
KPN1854ec_ST405/1-123515		ST405		Urine		USA	USA
KPN1850ec_ST307/1-123515		ST307		Urine		USA	USA
573.126	ARLG-2727		NEZZ00000000	blood	2014	United States	USA: Ohio	Human, Homo sapiens
573.126	ARLG-2820	MLST.Klebsiella_pneumoniae.258	NEZO00000000	blood	2014	United States	USA: Ohio	Human, Homo sapiens
573.126	ARLG-2984		NEYJ00000000	blood	2015	United States	USA: North Carolina	Human, Homo sapiens
573.126	ARLG-2794		NEZS00000000	blood	2015	United States	USA: North Carolina	Human, Homo sapiens
573.127	ARLG-2877	MLST.Klebsiella_pneumoniae.258	NEZH00000000	blood	2015	United States	USA: North Carolina	Human, Homo sapiens
573.126	ARLG-2800	MLST.Klebsiella_pneumoniae.258	NEZR00000000	blood	2015	United States	USA: North Carolina	Human, Homo sapiens
573.126	ARLG-2570	MLST.Klebsiella_pneumoniae.258	NFAL00000000	blood	2014	United States	USA: Ohio	Human, Homo sapiens
573.126	ARLG-2862	MLST.Klebsiella_pneumoniae.258	NEZJ00000000	blood	2015	United States	USA: North Carolina	Human, Homo sapiens
573.126	ARLG-2758		NEZU00000000	blood	2014	United States	USA: North Carolina	Human, Homo sapiens
573.127	ARLG-2859		NEZK00000000	blood	2015	United States	USA: North Carolina	Human, Homo sapiens
573.126	ARLG-2709	MLST.Klebsiella_pneumoniae.258	NFAF00000000	blood	2014	United States	USA: Ohio	Human, Homo sapiens
573.126	ARLG-2951		NEZE00000000	blood	2015	United States	USA: Unknown	Human, Homo sapiens
573.127	ARLG-2536	MLST.Klebsiella_pneumoniae.258	NFAQ00000000	blood	2014	United States	USA: Ohio	Human, Homo sapiens
573.126	ARLG-2718		NFAD00000000	blood	2014	United States	USA: Ohio	Human, Homo sapiens
573.126	ARLG-2791	MLST.Klebsiella_pneumoniae.258	NEZT00000000	blood	2015	United States	USA: North Carolina	Human, Homo sapiens
573.126	ARLG-2956	MLST.Klebsiella_pneumoniae.258	NEZC00000000	blood	2015	United States	USA: Unknown	Human, Homo sapiens
573.127	ARLG-2958	MLST.Klebsiella_pneumoniae.258	NEZB00000000	blood	2016	United States	USA: Unknown	Human, Homo sapiens
573.126	ARLG-2689		NFAI00000000	blood	2014	United States	USA: Ohio	Human, Homo sapiens
KPN1843ec_ST58/1-123515		ST58		Urine		USA	USA
573.127	ARLG-2873	MLST.Klebsiella_pneumoniae.258	NEZI00000000	blood	2015	United States	USA: North Carolina	Human, Homo sapiens
573.126	ARLG-2982	MLST.Klebsiella_pneumoniae.258	NEYL00000000	blood	2016	United States	USA: Unknown	Human, Homo sapiens
573.126	ARLG-2459		NFBB00000000	blood	2014	United States	USA: Ohio	Human, Homo sapiens
573.126	ARLG-2983		NEYK00000000	blood	2015	United States	USA: Unknown	Human, Homo sapiens
573.127	ARLG-2515	MLST.Klebsiella_pneumoniae.258	NFAT00000000	blood	2014	United States	USA: Ohio	Human, Homo sapiens
573.126	ARLG-2806		NEZQ00000000	blood	2015	United States	USA: North Carolina	Human, Homo sapiens
573.126	ARLG-2978		NEYP00000000	blood	2015	United States	USA: Unknown	Human, Homo sapiens
573.127	ARLG-2722		NFAC00000000	blood	2014	United States	USA: Ohio	Human, Homo sapiens
573.126	ARLG-2745		NEZW00000000	blood	2014	United States	USA: North Carolina	Human, Homo sapiens
573.126	ARLG-2737	MLST.Klebsiella_pneumoniae.258	NEZY00000000	blood	2014	United States	USA: North Carolina	Human, Homo sapiens
573.126	ARLG-2568		NFAM00000000	blood	2014	United States	USA: Ohio	Human, Homo sapiens
573.127	ARLG-2695	MLST.Klebsiella_pneumoniae.258	NFAH00000000	blood	2014	United States	USA: Ohio	Human, Homo sapiens
573.126	ARLG-2723	MLST.Klebsiella_pneumoniae.258	NFAB00000000	blood	2014	United States	USA: Michigan	Human, Homo sapiens
573.126	ARLG-2981		NEYM00000000	blood	2014	United States	USA: Unknown	Human, Homo sapiens
Sample code	Px Age	Px Gender	Referral hospital	ESBL	Organism	MLST Clone
Isolate	Source	Country	Sensitivity
